# Supplementary material for: Atomic context-conditioned protein sequence design using LigandMPNN
Source: Nat Methods. 2025 Mar 28;22(4):717–23. doi: 10.1038/s41592-025-02626-1 (PMC11978504; doi:10.1038/s41592-025-02626-1)
Supplement: Supplementary file 3 — Sequence design raw data. [file 41592_2025_2626_MOESM3_ESM.zip]

Archive with 22 entries (21 files):
- s2/
- __MACOSX/._s2
- s2/fig_2_1_2.npz
- __MACOSX/s2/._fig_2_1_2.npz
- s2/fig_2_1_3.npz
- __MACOSX/s2/._fig_2_1_3.npz
- s2/fig_2_3_3.npz
- __MACOSX/s2/._fig_2_3_3.npz
- s2/fig_2_3_2.npz
- __MACOSX/s2/._fig_2_3_2.npz
- s2/fig_2_2_3.npz
- __MACOSX/s2/._fig_2_2_3.npz
- s2/fig_2_replot.ipynb
- __MACOSX/s2/._fig_2_replot.ipynb
- s2/fig_2_2_2.npz
- __MACOSX/s2/._fig_2_2_2.npz
- s2/fig_2_2_1.csv
- __MACOSX/s2/._fig_2_2_1.csv
- s2/fig_2_1_1.csv
- __MACOSX/s2/._fig_2_1_1.csv
- s2/fig_2_3_1.csv
- __MACOSX/s2/._fig_2_3_1.csv
