# Supplementary material for: Atomic context-conditioned protein sequence design using LigandMPNN
Source: Nat Methods. 2025 Mar 28;22(4):717–23. doi: 10.1038/s41592-025-02626-1 (PMC11978504; doi:10.1038/s41592-025-02626-1)
Supplement: Supplementary file 3 — Sequence design raw data. [file 41592_2025_2626_MOESM3_ESM.zip › s2/fig_2_replot.ipynb]

# %% [code]
import pandas as pd
import numpy as np
import matplotlib.pyplot as plt
import re
import glob
import json
import pandas as pd
plt.rcParams['font.size'] = '32'
import torch

plt.style.use('default')
font = {"family": "sans-serif",
        "serif" : "Arial",
        'size'   : 12}


plt.rc('font', **font)

from scipy import stats

import seaborn as sns

palette = sns.color_palette("tab10")

# %% [code]
dataframe = pd.read_csv("./fig_2_1_1.csv")
plt.rcParams['axes.axisbelow'] = True
width = 6.472/1.5
height = width / 1.618
fig=plt.figure(figsize=(width,height), dpi=600)
ax = sns.violinplot(x="types", y="probs", data=dataframe, palette=[palette[0], palette[1], palette[2]], saturation=1.0, bw = 0.4,  cut=0)
plt.xlabel(None)
plt.ylabel(None)
plt.ylim([0,100])
ax.set_xticklabels(['','',''])
plt.yticks([0,10,20,30,40,50,60,70,80,90,100])
plt.grid(True)
plt.show()
fig.set_size_inches(width, height)
# fig.savefig('/projects/ml/struc2seq/ligandMPNN_paper_figures/sm_1.png', dpi=600, bbox_inches = 'tight')

dataframe = pd.read_csv("./fig_2_2_1.csv")
plt.rcParams['axes.axisbelow'] = True
width = 6.472/1.5
height = width / 1.618
fig=plt.figure(figsize=(width,height), dpi=600)
ax = sns.violinplot(x="types", y="probs", data=dataframe, palette=[palette[0], palette[1], palette[2]], saturation=1.0, bw = 0.4,  cut=0)
plt.xlabel(None)
plt.ylabel(None)
plt.ylim([0,100])
ax.set_xticklabels(['','',''])
plt.yticks([0,10,20,30,40,50,60,70,80,90,100])
plt.grid(True)
plt.show()
fig.set_size_inches(width, height)
# fig.savefig('/projects/ml/struc2seq/ligandMPNN_paper_figures/sm_1.png', dpi=600, bbox_inches = 'tight')

dataframe = pd.read_csv("./fig_2_3_1.csv")
plt.rcParams['axes.axisbelow'] = True
width = 6.472/1.5
height = width / 1.618
fig=plt.figure(figsize=(width,height), dpi=600)
ax = sns.violinplot(x="types", y="probs", data=dataframe, palette=[palette[0], palette[1], palette[2]], saturation=1.0, bw = 0.4,  cut=0)
plt.xlabel(None)
plt.ylabel(None)
plt.ylim([0,100])
ax.set_xticklabels(['','',''])
plt.yticks([0,10,20,30,40,50,60,70,80,90,100])
plt.grid(True)
plt.show()
fig.set_size_inches(width, height)
# fig.savefig('/projects/ml/struc2seq/ligandMPNN_paper_figures/sm_1.png', dpi=600, bbox_inches = 'tight')

# %% [code]
data = np.load("./fig_2_1_2.npz", allow_pickle=True)
p1x=data["p1x"]
p1y=data["p1y"]
p1mx=data["p1mx"]
p1my=data["p1my"]
p1c=data["p1c"]
names_v=data["names"]

width = 6.472/1.5
height = width/1.2
fig=plt.figure(figsize=(width,height), dpi=100)
plt.scatter(p1x,p1y, s=20.0, c=p1c)
plt.plot([0.0,100.0], [0.0,100.0], 'k')
plt.plot([p1mx,p1mx], [0.0,100.0], '--k')
plt.plot([0.0,100.0], [p1my,p1my], '--k')
plt.grid(True)
plt.xlim([0.0,100.0])
plt.ylim([0.0,100.0])


plt.xlim([0.0,100.0])
plt.ylim([0.0,100.0])
plt.xticks([0,10,20,30,40,50,60,70,80,90])
plt.yticks([0,10,20,30,40,50,60,70,80,90,100])

plt.colorbar()
fig.set_size_inches(width, height)
# fig.savefig('/projects/ml/struc2seq/ligandMPNN_paper_figures/sm_scatter.png', dpi=600, bbox_inches = 'tight')


data = np.load("./fig_2_2_2.npz", allow_pickle=True)
p1x=data["p1x"]
p1y=data["p1y"]
p1mx=data["p1mx"]
p1my=data["p1my"]
p1c=data["p1c"]
names_v=data["names"]

width = 6.472/1.5
height = width/1.2
fig=plt.figure(figsize=(width,height), dpi=100)
plt.scatter(p1x,p1y, s=20.0, c=p1c)
plt.plot([0.0,100.0], [0.0,100.0], 'k')
plt.plot([p1mx,p1mx], [0.0,100.0], '--k')
plt.plot([0.0,100.0], [p1my,p1my], '--k')
plt.grid(True)
plt.xlim([0.0,100.0])
plt.ylim([0.0,100.0])


plt.xlim([0.0,100.0])
plt.ylim([0.0,100.0])
plt.xticks([0,10,20,30,40,50,60,70,80,90])
plt.yticks([0,10,20,30,40,50,60,70,80,90,100])

plt.colorbar()
fig.set_size_inches(width, height)

data = np.load("./fig_2_3_2.npz", allow_pickle=True)
p1x=data["p1x"]
p1y=data["p1y"]
p1mx=data["p1mx"]
p1my=data["p1my"]
p1c=data["p1c"]
names_v=data["names"]

width = 6.472/1.5
height = width/1.2
fig=plt.figure(figsize=(width,height), dpi=100)
plt.scatter(p1x,p1y, s=20.0, c=p1c)
plt.plot([0.0,100.0], [0.0,100.0], 'k')
plt.plot([p1mx,p1mx], [0.0,100.0], '--k')
plt.plot([0.0,100.0], [p1my,p1my], '--k')
plt.grid(True)
plt.xlim([0.0,100.0])
plt.ylim([0.0,100.0])


plt.xlim([0.0,100.0])
plt.ylim([0.0,100.0])
plt.xticks([0,10,20,30,40,50,60,70,80,90])
plt.yticks([0,10,20,30,40,50,60,70,80,90,100])

plt.colorbar()
fig.set_size_inches(width, height)

# %% [code]
data=np.load("./fig_2_1_3.npz", allow_pickle=True)
p1x=data["p1x"]
p1y=data["p1y"]


width = 6.472/1.7
height = width/1
fig=plt.figure(figsize=(width,height), dpi=100)
plt.scatter(p1x,p1y, s=20.0)
plt.plot([0.0,100.0], [0.0,100.0], 'k')
plt.grid(True)

plt.xlim([10.0,90.0])
plt.ylim([10.0,90.0])
plt.xticks([10,20,30,40,50,60,70,80,90])
plt.yticks([10,20,30,40,50,60,70,80,90])
fig.set_size_inches(width, height)

data=np.load("./fig_2_2_3.npz", allow_pickle=True)
p1x=data["p1x"]
p1y=data["p1y"]


width = 6.472/1.7
height = width/1
fig=plt.figure(figsize=(width,height), dpi=100)
plt.scatter(p1x,p1y, s=20.0)
plt.plot([0.0,100.0], [0.0,100.0], 'k')
plt.grid(True)

plt.xlim([10.0,90.0])
plt.ylim([10.0,90.0])
plt.xticks([10,20,30,40,50,60,70,80,90])
plt.yticks([10,20,30,40,50,60,70,80,90])
fig.set_size_inches(width, height)

data=np.load("./fig_2_3_3.npz", allow_pickle=True)
p1x=data["p1x"]
p1y=data["p1y"]


width = 6.472/1.7
height = width/1
fig=plt.figure(figsize=(width,height), dpi=100)
plt.scatter(p1x,p1y, s=20.0)
plt.plot([0.0,100.0], [0.0,100.0], 'k')
plt.grid(True)

plt.xlim([10.0,90.0])
plt.ylim([10.0,90.0])
plt.xticks([10,20,30,40,50,60,70,80,90])
plt.yticks([10,20,30,40,50,60,70,80,90])
fig.set_size_inches(width, height)

# %% [code]


# %% [code]
