# Supplementary material for: Atomic context-conditioned protein sequence design using LigandMPNN
Source: Nat Methods. 2025 Mar 28;22(4):717–23. doi: 10.1038/s41592-025-02626-1 (PMC11978504; doi:10.1038/s41592-025-02626-1)
Supplement: Supplementary file 3 — Sequence design raw data. [file 41592_2025_2626_MOESM3_ESM.zip › s2/fig_2_2_1.csv]

	probs	types
0	6.333334	Rosetta
1	33.0303	Rosetta
2	10.27027	Rosetta
3	28.000004	Rosetta
4	43.333332	Rosetta
5	31.785715	Rosetta
6	31.42857	Rosetta
7	33.793106	Rosetta
8	32.413788	Rosetta
9	46.326534	Rosetta
10	42.166668	Rosetta
11	35.238094	Rosetta
12	51.025646	Rosetta
13	33.0	Rosetta
14	45.28571	Rosetta
15	29.230768	Rosetta
16	30.35714	Rosetta
17	28.800001	Rosetta
18	11.37931	Rosetta
19	48.372093	Rosetta
20	51.750004	Rosetta
21	40.0	Rosetta
22	35.238094	Rosetta
23	33.68421	Rosetta
24	24.333334	Rosetta
25	26.750002	Rosetta
26	43.962265	Rosetta
27	28.75	Rosetta
28	45.71429	Rosetta
29	35.96154	Rosetta
30	37.083332	Rosetta
31	46.818184	Rosetta
32	16.0	Rosetta
33	63.333332	Rosetta
34	44.736843	Rosetta
35	45.60606	Rosetta
36	21.0	Rosetta
37	34.0	Rosetta
38	53.571426	Rosetta
39	25.263157	Rosetta
40	28.888887	Rosetta
41	40.9375	Rosetta
42	38.26087	Rosetta
43	30.000002	Rosetta
44	39.649124	Rosetta
45	38.695656	Rosetta
46	60.73171	Rosetta
47	42.619045	Rosetta
48	41.935482	Rosetta
49	32.5	Rosetta
50	28.275866	Rosetta
51	24.545456	Rosetta
52	33.46154	Rosetta
53	38.19672	Rosetta
54	38.39506	Rosetta
55	32.941177	Rosetta
56	49.83051	Rosetta
57	45.42857	Rosetta
58	28.333336	Rosetta
59	28.66667	Rosetta
60	14.8	Rosetta
61	47.142857	Rosetta
62	35.072464	Rosetta
63	41.11111	Rosetta
64	41.53846	Rosetta
65	40.714287	Rosetta
66	21.864407	Rosetta
67	26.4	Rosetta
68	42.666668	Rosetta
69	49.25	Rosetta
70	65.08475	Rosetta
71	25.0	Rosetta
72	30.833334	Rosetta
73	56.666668	Rosetta
74	13.0	ProteinMPNN
75	14.848486	ProteinMPNN
76	4.054054	ProteinMPNN
77	51.0	ProteinMPNN
78	40.37037	ProteinMPNN
79	38.214287	ProteinMPNN
80	23.571428	ProteinMPNN
81	39.655174	ProteinMPNN
82	31.034485	ProteinMPNN
83	41.83673	ProteinMPNN
84	37.666668	ProteinMPNN
85	36.8254	ProteinMPNN
86	53.076923	ProteinMPNN
87	50.0	ProteinMPNN
88	27.714285	ProteinMPNN
89	23.846153	ProteinMPNN
90	30.714289	ProteinMPNN
91	26.0	ProteinMPNN
92	14.827587	ProteinMPNN
93	39.302326	ProteinMPNN
94	52.0	ProteinMPNN
95	36.875	ProteinMPNN
96	47.61905	ProteinMPNN
97	33.157898	ProteinMPNN
98	26.666664	ProteinMPNN
99	32.5	ProteinMPNN
100	18.301886	ProteinMPNN
101	26.249998	ProteinMPNN
102	40.0	ProteinMPNN
103	43.942307	ProteinMPNN
104	23.333332	ProteinMPNN
105	31.363636	ProteinMPNN
106	24.0	ProteinMPNN
107	29.166668	ProteinMPNN
108	45.789474	ProteinMPNN
109	33.63636	ProteinMPNN
110	28.000004	ProteinMPNN
111	44.4	ProteinMPNN
112	51.42857	ProteinMPNN
113	30.526314	ProteinMPNN
114	23.333332	ProteinMPNN
115	34.0625	ProteinMPNN
116	37.826088	ProteinMPNN
117	27.916666	ProteinMPNN
118	22.807018	ProteinMPNN
119	39.130436	ProteinMPNN
120	53.65853	ProteinMPNN
121	24.04762	ProteinMPNN
122	46.77419	ProteinMPNN
123	34.423073	ProteinMPNN
124	48.620693	ProteinMPNN
125	46.060608	ProteinMPNN
126	22.692308	ProteinMPNN
127	33.77049	ProteinMPNN
128	39.87654	ProteinMPNN
129	25.294119	ProteinMPNN
130	39.152542	ProteinMPNN
131	34.0	ProteinMPNN
132	47.5	ProteinMPNN
133	26.666664	ProteinMPNN
134	22.400002	ProteinMPNN
135	22.142857	ProteinMPNN
136	45.507248	ProteinMPNN
137	40.740738	ProteinMPNN
138	39.743595	ProteinMPNN
139	29.285713	ProteinMPNN
140	28.305084	ProteinMPNN
141	28.0	ProteinMPNN
142	53.777782	ProteinMPNN
143	36.25	ProteinMPNN
144	39.999996	ProteinMPNN
145	9.375	ProteinMPNN
146	39.583332	ProteinMPNN
147	51.66666	ProteinMPNN
148	26.333336	LigandMPNN
149	36.9697	LigandMPNN
150	15.405405	LigandMPNN
151	52.499996	LigandMPNN
152	54.814816	LigandMPNN
153	54.285717	LigandMPNN
154	33.214287	LigandMPNN
155	52.75862	LigandMPNN
156	67.931046	LigandMPNN
157	51.632656	LigandMPNN
158	50.33333	LigandMPNN
159	41.428574	LigandMPNN
160	64.61538	LigandMPNN
161	60.000004	LigandMPNN
162	62.0	LigandMPNN
163	44.615383	LigandMPNN
164	36.42857	LigandMPNN
165	26.4	LigandMPNN
166	23.793102	LigandMPNN
167	53.023254	LigandMPNN
168	64.25001	LigandMPNN
169	53.750004	LigandMPNN
170	60.952385	LigandMPNN
171	39.736843	LigandMPNN
172	58.66667	LigandMPNN
173	41.000004	LigandMPNN
174	45.660378	LigandMPNN
175	41.25	LigandMPNN
176	50.0	LigandMPNN
177	50.576927	LigandMPNN
178	50.0	LigandMPNN
179	50.454544	LigandMPNN
180	32.8	LigandMPNN
181	45.0	LigandMPNN
182	55.78947	LigandMPNN
183	55.757576	LigandMPNN
184	49.0	LigandMPNN
185	55.6	LigandMPNN
186	49.285717	LigandMPNN
187	23.684212	LigandMPNN
188	45.555553	LigandMPNN
189	52.499996	LigandMPNN
190	54.565216	LigandMPNN
191	42.5	LigandMPNN
192	42.105263	LigandMPNN
193	49.130432	LigandMPNN
194	67.80488	LigandMPNN
195	58.571434	LigandMPNN
196	61.290325	LigandMPNN
197	48.846157	LigandMPNN
198	51.034485	LigandMPNN
199	52.727272	LigandMPNN
200	49.615383	LigandMPNN
201	40.65574	LigandMPNN
202	56.419754	LigandMPNN
203	54.11765	LigandMPNN
204	55.423725	LigandMPNN
205	65.14286	LigandMPNN
206	49.999992	LigandMPNN
207	44.0	LigandMPNN
208	42.799995	LigandMPNN
209	53.214283	LigandMPNN
210	50.144924	LigandMPNN
211	58.88888	LigandMPNN
212	54.871796	LigandMPNN
213	43.57143	LigandMPNN
214	39.66102	LigandMPNN
215	53.599995	LigandMPNN
216	67.33334	LigandMPNN
217	65.25	LigandMPNN
218	61.355938	LigandMPNN
219	39.0625	LigandMPNN
220	48.75	LigandMPNN
221	82.5	LigandMPNN
