# Supplementary material for: Atomic context-conditioned protein sequence design using LigandMPNN
Source: Nat Methods. 2025 Mar 28;22(4):717–23. doi: 10.1038/s41592-025-02626-1 (PMC11978504; doi:10.1038/s41592-025-02626-1)
Supplement: Supplementary file 3 — Sequence design raw data. [file 41592_2025_2626_MOESM3_ESM.zip › s2/fig_2_1_1.csv]

	probs	types
0	51.363636	Rosetta
1	35.882355	Rosetta
2	45.833336	Rosetta
3	45.71429	Rosetta
4	24.210527	Rosetta
5	26.538462	Rosetta
6	58.928574	Rosetta
7	41.11111	Rosetta
8	61.666668	Rosetta
9	60.5	Rosetta
10	64.33333	Rosetta
11	20.625	Rosetta
12	45.454544	Rosetta
13	47.058826	Rosetta
14	49.565212	Rosetta
15	43.333332	Rosetta
16	43.75	Rosetta
17	38.26087	Rosetta
18	34.23077	Rosetta
19	58.499996	Rosetta
20	47.89474	Rosetta
21	41.36364	Rosetta
22	53.47826	Rosetta
23	50.967743	Rosetta
24	42.22222	Rosetta
25	54.8	Rosetta
26	51.111107	Rosetta
27	43.04348	Rosetta
28	33.88889	Rosetta
29	54.782604	Rosetta
30	59.047623	Rosetta
31	55.199997	Rosetta
32	41.428574	Rosetta
33	45.0	Rosetta
34	60.434784	Rosetta
35	63.684208	Rosetta
36	62.94118	Rosetta
37	37.199997	Rosetta
38	47.600002	Rosetta
39	17.647058	Rosetta
40	56.785713	Rosetta
41	43.0	Rosetta
42	27.272728	Rosetta
43	48.333336	Rosetta
44	51.6	Rosetta
45	49.04762	Rosetta
46	55.454548	Rosetta
47	30.526314	Rosetta
48	53.181816	Rosetta
49	43.333332	Rosetta
50	58.518517	Rosetta
51	57.74193	Rosetta
52	56.923073	Rosetta
53	69.0	Rosetta
54	31.333334	Rosetta
55	45.000004	Rosetta
56	45.71429	Rosetta
57	45.999996	Rosetta
58	52.857147	Rosetta
59	37.5	Rosetta
60	50.47619	Rosetta
61	62.399994	Rosetta
62	50.476192	Rosetta
63	46.538464	Rosetta
64	44.6875	Rosetta
65	53.15789	Rosetta
66	34.0	Rosetta
67	55.263157	Rosetta
68	58.000004	Rosetta
69	50.0	Rosetta
70	60.000004	Rosetta
71	42.38095	Rosetta
72	55.666668	Rosetta
73	44.285713	Rosetta
74	43.809525	Rosetta
75	35.000004	Rosetta
76	47.142857	Rosetta
77	50.952374	Rosetta
78	47.826084	Rosetta
79	50.60606	Rosetta
80	13.2	Rosetta
81	46.499996	Rosetta
82	41.36364	Rosetta
83	36.896553	Rosetta
84	23.529413	Rosetta
85	44.615383	Rosetta
86	62.59259	Rosetta
87	50.90909	Rosetta
88	56.0	Rosetta
89	48.500004	Rosetta
90	49.52381	Rosetta
91	45.0	Rosetta
92	46.842106	Rosetta
93	42.631577	Rosetta
94	52.499996	Rosetta
95	46.66667	Rosetta
96	66.66667	Rosetta
97	72.0	Rosetta
98	48.82353	Rosetta
99	54.705887	Rosetta
100	45.35714	Rosetta
101	43.571426	Rosetta
102	40.37037	Rosetta
103	51.81818	Rosetta
104	45.71429	Rosetta
105	48.0	Rosetta
106	53.571426	Rosetta
107	48.46154	Rosetta
108	49.52381	Rosetta
109	55.909092	Rosetta
110	46.999996	Rosetta
111	44.761906	Rosetta
112	61.111115	Rosetta
113	65.29412	Rosetta
114	49.259262	Rosetta
115	58.000004	Rosetta
116	56.111115	Rosetta
117	56.363636	Rosetta
118	39.583336	Rosetta
119	37.083332	Rosetta
120	66.0	Rosetta
121	51.76471	Rosetta
122	52.14286	Rosetta
123	58.14816	Rosetta
124	53.33333	Rosetta
125	54.230774	Rosetta
126	35.454544	Rosetta
127	56.538464	Rosetta
128	46.66667	Rosetta
129	58.749996	Rosetta
130	42.5	Rosetta
131	56.0	Rosetta
132	50.0	Rosetta
133	46.190475	Rosetta
134	42.5	Rosetta
135	58.8	Rosetta
136	66.92308	Rosetta
137	39.09091	Rosetta
138	61.0	Rosetta
139	45.384617	Rosetta
140	46.92308	Rosetta
141	35.0	Rosetta
142	52.083336	Rosetta
143	52.499996	Rosetta
144	50.967743	Rosetta
145	49.032257	Rosetta
146	54.090904	Rosetta
147	52.0	Rosetta
148	33.809525	Rosetta
149	44.285717	Rosetta
150	61.874996	Rosetta
151	65.0	Rosetta
152	23.125	Rosetta
153	69.47369	Rosetta
154	58.000004	Rosetta
155	46.08696	Rosetta
156	43.04348	Rosetta
157	34.761906	Rosetta
158	52.941177	Rosetta
159	46.315796	Rosetta
160	42.22222	Rosetta
161	29.545456	Rosetta
162	62.352943	Rosetta
163	53.15789	Rosetta
164	66.4706	Rosetta
165	22.333336	Rosetta
166	50.0	Rosetta
167	43.5	Rosetta
168	38.42105	Rosetta
169	55.78947	Rosetta
170	76.0	Rosetta
171	50.43478	Rosetta
172	45.555557	Rosetta
173	26.666668	Rosetta
174	44.074074	Rosetta
175	38.500004	Rosetta
176	45.0	Rosetta
177	42.38095	Rosetta
178	75.71429	Rosetta
179	55.0	Rosetta
180	36.842106	Rosetta
181	30.000002	Rosetta
182	51.6	Rosetta
183	18.0	Rosetta
184	60.90909	Rosetta
185	41.538464	Rosetta
186	70.4762	Rosetta
187	55.23809	Rosetta
188	41.904766	Rosetta
189	51.0	Rosetta
190	59.375	Rosetta
191	46.36364	Rosetta
192	43.529408	Rosetta
193	84.7619	Rosetta
194	36.92308	Rosetta
195	62.142857	Rosetta
196	52.63158	Rosetta
197	70.86957	Rosetta
198	60.454548	Rosetta
199	37.368423	Rosetta
200	62.0	Rosetta
201	59.62963	Rosetta
202	53.91304	Rosetta
203	50.769234	Rosetta
204	53.571426	Rosetta
205	32.941177	Rosetta
206	47.82609	Rosetta
207	50.43478	Rosetta
208	45.666664	Rosetta
209	58.181824	Rosetta
210	46.31579	Rosetta
211	55.26316	Rosetta
212	66.81818	Rosetta
213	65.21739	Rosetta
214	57.826084	Rosetta
215	60.869564	Rosetta
216	51.53846	Rosetta
217	56.666668	Rosetta
218	33.888893	Rosetta
219	48.46154	Rosetta
220	50.769234	Rosetta
221	47.391304	Rosetta
222	66.0	Rosetta
223	56.923073	Rosetta
224	29.523808	Rosetta
225	50.0	Rosetta
226	47.037037	Rosetta
227	39.375	Rosetta
228	25.294119	Rosetta
229	35.909092	Rosetta
230	66.19048	Rosetta
231	51.53846	Rosetta
232	54.499996	Rosetta
233	60.476196	Rosetta
234	40.0	Rosetta
235	37.307693	Rosetta
236	36.66667	Rosetta
237	62.5	Rosetta
238	63.333332	Rosetta
239	63.15789	Rosetta
240	38.333336	Rosetta
241	47.61905	Rosetta
242	61.363636	Rosetta
243	47.85714	Rosetta
244	63.076927	Rosetta
245	65.71429	Rosetta
246	70.00001	Rosetta
247	61.428577	Rosetta
248	51.333332	Rosetta
249	62.666668	Rosetta
250	54.705887	Rosetta
251	57.368423	Rosetta
252	46.153847	Rosetta
253	30.5	Rosetta
254	60.666668	Rosetta
255	43.333332	Rosetta
256	40.625	Rosetta
257	34.090908	Rosetta
258	48.636364	Rosetta
259	41.53846	Rosetta
260	16.5	Rosetta
261	59.56521	Rosetta
262	24.705883	Rosetta
263	58.63636	Rosetta
264	43.75	Rosetta
265	52.187504	Rosetta
266	55.0	Rosetta
267	45.652176	Rosetta
268	37.894733	Rosetta
269	60.000004	Rosetta
270	50.0	Rosetta
271	58.571426	Rosetta
272	32.857143	Rosetta
273	28.333336	Rosetta
274	65.789474	Rosetta
275	22.5	Rosetta
276	37.222225	Rosetta
277	33.333336	Rosetta
278	68.888885	Rosetta
279	48.421055	Rosetta
280	59.000004	Rosetta
281	52.173912	Rosetta
282	57.777775	Rosetta
283	58.571426	Rosetta
284	69.47369	Rosetta
285	44.800003	Rosetta
286	39.583336	Rosetta
287	56.363636	Rosetta
288	59.58333	Rosetta
289	44.482758	Rosetta
290	42.307693	Rosetta
291	38.695652	Rosetta
292	65.714294	Rosetta
293	68.571434	Rosetta
294	59.500008	Rosetta
295	60.000004	Rosetta
296	59.375	Rosetta
297	62.0	Rosetta
298	70.00001	Rosetta
299	59.09091	Rosetta
300	35.454544	Rosetta
301	34.999996	Rosetta
302	36.31579	Rosetta
303	39.999996	Rosetta
304	68.42106	Rosetta
305	65.882355	Rosetta
306	71.53847	Rosetta
307	29.545456	Rosetta
308	52.499996	Rosetta
309	71.33333	Rosetta
310	59.09091	Rosetta
311	74.73685	Rosetta
312	60.499996	Rosetta
313	67.14285	Rosetta
314	58.66667	Rosetta
315	72.10526	Rosetta
316	46.47059	Rosetta
317	35.909092	ProteinMPNN
318	60.000004	ProteinMPNN
319	48.333336	ProteinMPNN
320	31.428572	ProteinMPNN
321	60.000004	ProteinMPNN
322	58.076923	ProteinMPNN
323	42.85714	ProteinMPNN
324	47.77778	ProteinMPNN
325	68.33334	ProteinMPNN
326	70.0	ProteinMPNN
327	51.0	ProteinMPNN
328	22.5	ProteinMPNN
329	35.000004	ProteinMPNN
330	57.647068	ProteinMPNN
331	40.869564	ProteinMPNN
332	55.0	ProteinMPNN
333	60.625	ProteinMPNN
334	44.347828	ProteinMPNN
335	68.84615	ProteinMPNN
336	52.0	ProteinMPNN
337	48.947372	ProteinMPNN
338	44.090908	ProteinMPNN
339	56.086956	ProteinMPNN
340	61.290325	ProteinMPNN
341	66.111115	ProteinMPNN
342	58.8	ProteinMPNN
343	56.666668	ProteinMPNN
344	53.043472	ProteinMPNN
345	43.88889	ProteinMPNN
346	56.086956	ProteinMPNN
347	63.33334	ProteinMPNN
348	46.000004	ProteinMPNN
349	35.714287	ProteinMPNN
350	54.5	ProteinMPNN
351	68.695656	ProteinMPNN
352	75.26315	ProteinMPNN
353	46.470585	ProteinMPNN
354	43.600002	ProteinMPNN
355	23.999998	ProteinMPNN
356	33.52941	ProteinMPNN
357	41.428574	ProteinMPNN
358	69.0	ProteinMPNN
359	27.272724	ProteinMPNN
360	58.749996	ProteinMPNN
361	57.600002	ProteinMPNN
362	40.95238	ProteinMPNN
363	50.454544	ProteinMPNN
364	67.89473	ProteinMPNN
365	45.909096	ProteinMPNN
366	53.333344	ProteinMPNN
367	51.851856	ProteinMPNN
368	54.193542	ProteinMPNN
369	34.615387	ProteinMPNN
370	29.499998	ProteinMPNN
371	46.666664	ProteinMPNN
372	61.818184	ProteinMPNN
373	47.142857	ProteinMPNN
374	57.0	ProteinMPNN
375	50.476192	ProteinMPNN
376	43.5	ProteinMPNN
377	59.047615	ProteinMPNN
378	30.8	ProteinMPNN
379	50.95238	ProteinMPNN
380	52.30769	ProteinMPNN
381	45.9375	ProteinMPNN
382	56.315784	ProteinMPNN
383	33.999996	ProteinMPNN
384	48.94737	ProteinMPNN
385	56.399994	ProteinMPNN
386	64.0	ProteinMPNN
387	65.5	ProteinMPNN
388	34.761906	ProteinMPNN
389	58.333332	ProteinMPNN
390	52.857143	ProteinMPNN
391	63.809525	ProteinMPNN
392	49.615383	ProteinMPNN
393	63.214283	ProteinMPNN
394	50.0	ProteinMPNN
395	49.56522	ProteinMPNN
396	47.272728	ProteinMPNN
397	53.999996	ProteinMPNN
398	48.0	ProteinMPNN
399	49.09091	ProteinMPNN
400	45.86207	ProteinMPNN
401	80.588234	ProteinMPNN
402	46.538456	ProteinMPNN
403	64.07407	ProteinMPNN
404	45.0	ProteinMPNN
405	63.600002	ProteinMPNN
406	28.0	ProteinMPNN
407	51.904762	ProteinMPNN
408	50.454544	ProteinMPNN
409	54.73684	ProteinMPNN
410	46.315796	ProteinMPNN
411	41.500004	ProteinMPNN
412	50.0	ProteinMPNN
413	68.571434	ProteinMPNN
414	75.0	ProteinMPNN
415	35.294117	ProteinMPNN
416	52.941177	ProteinMPNN
417	53.214283	ProteinMPNN
418	48.214287	ProteinMPNN
419	52.592594	ProteinMPNN
420	63.181816	ProteinMPNN
421	50.71429	ProteinMPNN
422	42.0	ProteinMPNN
423	43.57143	ProteinMPNN
424	41.538464	ProteinMPNN
425	33.333336	ProteinMPNN
426	63.636364	ProteinMPNN
427	40.500004	ProteinMPNN
428	46.66667	ProteinMPNN
429	67.22223	ProteinMPNN
430	67.05882	ProteinMPNN
431	48.51852	ProteinMPNN
432	68.0	ProteinMPNN
433	58.333336	ProteinMPNN
434	62.272728	ProteinMPNN
435	21.25	ProteinMPNN
436	17.5	ProteinMPNN
437	77.5	ProteinMPNN
438	82.35294	ProteinMPNN
439	45.35714	ProteinMPNN
440	61.111115	ProteinMPNN
441	48.888893	ProteinMPNN
442	59.615387	ProteinMPNN
443	54.54545	ProteinMPNN
444	60.000004	ProteinMPNN
445	63.888897	ProteinMPNN
446	56.875004	ProteinMPNN
447	43.5	ProteinMPNN
448	39.0	ProteinMPNN
449	32.22222	ProteinMPNN
450	31.42857	ProteinMPNN
451	37.5	ProteinMPNN
452	53.199993	ProteinMPNN
453	57.692307	ProteinMPNN
454	53.18182	ProteinMPNN
455	60.5	ProteinMPNN
456	40.512817	ProteinMPNN
457	45.76923	ProteinMPNN
458	46.818184	ProteinMPNN
459	48.75	ProteinMPNN
460	48.75	ProteinMPNN
461	50.64516	ProteinMPNN
462	47.741932	ProteinMPNN
463	57.727272	ProteinMPNN
464	48.999996	ProteinMPNN
465	64.28572	ProteinMPNN
466	45.71429	ProteinMPNN
467	43.125	ProteinMPNN
468	70.83333	ProteinMPNN
469	39.375	ProteinMPNN
470	65.26316	ProteinMPNN
471	54.000008	ProteinMPNN
472	43.47826	ProteinMPNN
473	41.73913	ProteinMPNN
474	36.666668	ProteinMPNN
475	38.235294	ProteinMPNN
476	44.736843	ProteinMPNN
477	32.77778	ProteinMPNN
478	42.272724	ProteinMPNN
479	56.470596	ProteinMPNN
480	51.578945	ProteinMPNN
481	53.52942	ProteinMPNN
482	26.666668	ProteinMPNN
483	48.421055	ProteinMPNN
484	21.5	ProteinMPNN
485	42.105263	ProteinMPNN
486	58.42105	ProteinMPNN
487	50.0	ProteinMPNN
488	57.391296	ProteinMPNN
489	60.740746	ProteinMPNN
490	44.814816	ProteinMPNN
491	64.44444	ProteinMPNN
492	34.5	ProteinMPNN
493	26.249998	ProteinMPNN
494	53.33333	ProteinMPNN
495	57.61905	ProteinMPNN
496	67.91667	ProteinMPNN
497	40.526314	ProteinMPNN
498	40.0	ProteinMPNN
499	61.6	ProteinMPNN
500	33.333336	ProteinMPNN
501	64.545456	ProteinMPNN
502	30.769232	ProteinMPNN
503	65.71429	ProteinMPNN
504	68.09524	ProteinMPNN
505	62.85714	ProteinMPNN
506	42.0	ProteinMPNN
507	51.875	ProteinMPNN
508	53.939392	ProteinMPNN
509	52.941177	ProteinMPNN
510	63.333332	ProteinMPNN
511	46.15385	ProteinMPNN
512	47.142857	ProteinMPNN
513	41.578945	ProteinMPNN
514	67.39131	ProteinMPNN
515	49.09091	ProteinMPNN
516	43.68421	ProteinMPNN
517	68.50001	ProteinMPNN
518	54.444443	ProteinMPNN
519	56.521736	ProteinMPNN
520	53.846157	ProteinMPNN
521	45.0	ProteinMPNN
522	39.411766	ProteinMPNN
523	54.34783	ProteinMPNN
524	54.78261	ProteinMPNN
525	59.666664	ProteinMPNN
526	52.272724	ProteinMPNN
527	38.947372	ProteinMPNN
528	52.63158	ProteinMPNN
529	50.90909	ProteinMPNN
530	48.26087	ProteinMPNN
531	55.217392	ProteinMPNN
532	48.695652	ProteinMPNN
533	46.92308	ProteinMPNN
534	72.5	ProteinMPNN
535	38.333336	ProteinMPNN
536	39.23077	ProteinMPNN
537	36.92308	ProteinMPNN
538	47.391304	ProteinMPNN
539	52.499996	ProteinMPNN
540	63.076927	ProteinMPNN
541	63.333332	ProteinMPNN
542	44.615383	ProteinMPNN
543	61.111115	ProteinMPNN
544	46.875	ProteinMPNN
545	37.64706	ProteinMPNN
546	49.545456	ProteinMPNN
547	61.428577	ProteinMPNN
548	45.769234	ProteinMPNN
549	50.0	ProteinMPNN
550	59.047615	ProteinMPNN
551	50.0	ProteinMPNN
552	75.0	ProteinMPNN
553	45.555557	ProteinMPNN
554	57.000004	ProteinMPNN
555	58.095234	ProteinMPNN
556	75.789474	ProteinMPNN
557	36.11111	ProteinMPNN
558	43.80953	ProteinMPNN
559	60.000004	ProteinMPNN
560	35.0	ProteinMPNN
561	49.230774	ProteinMPNN
562	54.285717	ProteinMPNN
563	48.57143	ProteinMPNN
564	50.0	ProteinMPNN
565	48.666668	ProteinMPNN
566	44.0	ProteinMPNN
567	45.88235	ProteinMPNN
568	73.1579	ProteinMPNN
569	56.923084	ProteinMPNN
570	31.5	ProteinMPNN
571	52.000004	ProteinMPNN
572	30.833334	ProteinMPNN
573	23.125	ProteinMPNN
574	40.454544	ProteinMPNN
575	63.636364	ProteinMPNN
576	46.538456	ProteinMPNN
577	22.0	ProteinMPNN
578	58.26087	ProteinMPNN
579	28.235296	ProteinMPNN
580	38.18182	ProteinMPNN
581	48.333336	ProteinMPNN
582	49.375	ProteinMPNN
583	73.18182	ProteinMPNN
584	52.608692	ProteinMPNN
585	50.0	ProteinMPNN
586	59.411766	ProteinMPNN
587	56.363644	ProteinMPNN
588	62.85714	ProteinMPNN
589	50.000008	ProteinMPNN
590	32.22222	ProteinMPNN
591	62.105263	ProteinMPNN
592	43.75	ProteinMPNN
593	29.444447	ProteinMPNN
594	40.0	ProteinMPNN
595	64.44444	ProteinMPNN
596	66.31579	ProteinMPNN
597	63.0	ProteinMPNN
598	52.173912	ProteinMPNN
599	71.11112	ProteinMPNN
600	57.14286	ProteinMPNN
601	74.73685	ProteinMPNN
602	40.8	ProteinMPNN
603	33.333336	ProteinMPNN
604	43.636364	ProteinMPNN
605	55.833332	ProteinMPNN
606	43.793106	ProteinMPNN
607	38.461536	ProteinMPNN
608	35.652176	ProteinMPNN
609	61.428577	ProteinMPNN
610	62.38096	ProteinMPNN
611	52.499996	ProteinMPNN
612	67.77778	ProteinMPNN
613	60.000004	ProteinMPNN
614	55.5	ProteinMPNN
615	58.94736	ProteinMPNN
616	64.545456	ProteinMPNN
617	31.363636	ProteinMPNN
618	31.818182	ProteinMPNN
619	37.36842	ProteinMPNN
620	36.31579	ProteinMPNN
621	52.63158	ProteinMPNN
622	51.17647	ProteinMPNN
623	49.230774	ProteinMPNN
624	34.090908	ProteinMPNN
625	58.749996	ProteinMPNN
626	54.000004	ProteinMPNN
627	60.909092	ProteinMPNN
628	60.52631	ProteinMPNN
629	75.5	ProteinMPNN
630	48.57143	ProteinMPNN
631	47.666664	ProteinMPNN
632	61.05263	ProteinMPNN
633	36.47059	ProteinMPNN
634	40.454544	LigandMPNN
635	61.17647	LigandMPNN
636	54.166668	LigandMPNN
637	31.42857	LigandMPNN
638	55.26316	LigandMPNN
639	46.538464	LigandMPNN
640	68.21429	LigandMPNN
641	58.333332	LigandMPNN
642	68.333336	LigandMPNN
643	65.5	LigandMPNN
644	64.33333	LigandMPNN
645	32.5	LigandMPNN
646	43.18182	LigandMPNN
647	62.352943	LigandMPNN
648	59.565216	LigandMPNN
649	52.22222	LigandMPNN
650	64.375	LigandMPNN
651	64.78261	LigandMPNN
652	66.92308	LigandMPNN
653	66.5	LigandMPNN
654	60.52631	LigandMPNN
655	46.36364	LigandMPNN
656	64.78261	LigandMPNN
657	60.967743	LigandMPNN
658	52.77778	LigandMPNN
659	50.0	LigandMPNN
660	60.740738	LigandMPNN
661	63.913048	LigandMPNN
662	48.88889	LigandMPNN
663	59.130432	LigandMPNN
664	67.14286	LigandMPNN
665	61.6	LigandMPNN
666	41.428574	LigandMPNN
667	81.50001	LigandMPNN
668	76.95652	LigandMPNN
669	85.26315	LigandMPNN
670	76.47059	LigandMPNN
671	55.199993	LigandMPNN
672	47.6	LigandMPNN
673	49.411766	LigandMPNN
674	58.571426	LigandMPNN
675	65.0	LigandMPNN
676	20.0	LigandMPNN
677	65.0	LigandMPNN
678	72.8	LigandMPNN
679	48.095245	LigandMPNN
680	68.63636	LigandMPNN
681	63.684208	LigandMPNN
682	57.727272	LigandMPNN
683	62.222225	LigandMPNN
684	52.22222	LigandMPNN
685	55.806454	LigandMPNN
686	61.538464	LigandMPNN
687	50.0	LigandMPNN
688	67.33334	LigandMPNN
689	80.0	LigandMPNN
690	70.4762	LigandMPNN
691	82.5	LigandMPNN
692	70.47619	LigandMPNN
693	63.0	LigandMPNN
694	67.14285	LigandMPNN
695	50.4	LigandMPNN
696	67.14285	LigandMPNN
697	60.769238	LigandMPNN
698	55.624996	LigandMPNN
699	64.210526	LigandMPNN
700	38.4	LigandMPNN
701	48.947372	LigandMPNN
702	65.2	LigandMPNN
703	69.5	LigandMPNN
704	65.5	LigandMPNN
705	45.238094	LigandMPNN
706	59.666668	LigandMPNN
707	71.42857	LigandMPNN
708	72.857155	LigandMPNN
709	62.692307	LigandMPNN
710	66.78572	LigandMPNN
711	70.47619	LigandMPNN
712	70.86957	LigandMPNN
713	55.151516	LigandMPNN
714	42.4	LigandMPNN
715	66.0	LigandMPNN
716	60.454548	LigandMPNN
717	53.448273	LigandMPNN
718	78.82353	LigandMPNN
719	62.692307	LigandMPNN
720	58.14816	LigandMPNN
721	71.36363	LigandMPNN
722	65.2	LigandMPNN
723	53.000004	LigandMPNN
724	72.38095	LigandMPNN
725	67.27273	LigandMPNN
726	62.631577	LigandMPNN
727	58.42105	LigandMPNN
728	61.0	LigandMPNN
729	58.88889	LigandMPNN
730	81.90476	LigandMPNN
731	88.49999	LigandMPNN
732	58.823532	LigandMPNN
733	72.94118	LigandMPNN
734	65.71428	LigandMPNN
735	59.642857	LigandMPNN
736	66.666664	LigandMPNN
737	78.63636	LigandMPNN
738	64.28572	LigandMPNN
739	68.666664	LigandMPNN
740	68.571434	LigandMPNN
741	73.07693	LigandMPNN
742	38.095238	LigandMPNN
743	78.63636	LigandMPNN
744	70.00001	LigandMPNN
745	65.71428	LigandMPNN
746	71.666664	LigandMPNN
747	70.0	LigandMPNN
748	65.18519	LigandMPNN
749	62.5	LigandMPNN
750	58.888893	LigandMPNN
751	58.181824	LigandMPNN
752	29.583336	LigandMPNN
753	23.75	LigandMPNN
754	82.0	LigandMPNN
755	81.17647	LigandMPNN
756	54.28571	LigandMPNN
757	61.481483	LigandMPNN
758	50.740738	LigandMPNN
759	57.307697	LigandMPNN
760	70.45455	LigandMPNN
761	72.69231	LigandMPNN
762	55.555557	LigandMPNN
763	56.875004	LigandMPNN
764	66.5	LigandMPNN
765	60.000004	LigandMPNN
766	60.555565	LigandMPNN
767	64.28572	LigandMPNN
768	53.750004	LigandMPNN
769	60.8	LigandMPNN
770	57.692307	LigandMPNN
771	69.545456	LigandMPNN
772	61.0	LigandMPNN
773	54.871796	LigandMPNN
774	58.46154	LigandMPNN
775	54.54545	LigandMPNN
776	54.166668	LigandMPNN
777	66.875	LigandMPNN
778	60.000004	LigandMPNN
779	56.774193	LigandMPNN
780	61.818184	LigandMPNN
781	61.499996	LigandMPNN
782	68.095245	LigandMPNN
783	57.61905	LigandMPNN
784	58.749996	LigandMPNN
785	81.66666	LigandMPNN
786	39.375	LigandMPNN
787	70.0	LigandMPNN
788	73.333336	LigandMPNN
789	59.130432	LigandMPNN
790	52.173912	LigandMPNN
791	53.333336	LigandMPNN
792	54.705887	LigandMPNN
793	65.789474	LigandMPNN
794	54.444443	LigandMPNN
795	45.000004	LigandMPNN
796	80.0	LigandMPNN
797	68.42106	LigandMPNN
798	74.70588	LigandMPNN
799	36.333332	LigandMPNN
800	55.26316	LigandMPNN
801	29.999998	LigandMPNN
802	51.57895	LigandMPNN
803	78.94737	LigandMPNN
804	70.49999	LigandMPNN
805	68.695656	LigandMPNN
806	56.666668	LigandMPNN
807	48.148148	LigandMPNN
808	59.62963	LigandMPNN
809	33.0	LigandMPNN
810	39.583332	LigandMPNN
811	68.571434	LigandMPNN
812	81.90476	LigandMPNN
813	68.75	LigandMPNN
814	42.631577	LigandMPNN
815	36.875	LigandMPNN
816	66.399994	LigandMPNN
817	20.000002	LigandMPNN
818	68.63637	LigandMPNN
819	36.153847	LigandMPNN
820	70.00001	LigandMPNN
821	65.2381	LigandMPNN
822	75.2381	LigandMPNN
823	64.5	LigandMPNN
824	79.375	LigandMPNN
825	64.545456	LigandMPNN
826	61.764706	LigandMPNN
827	67.61905	LigandMPNN
828	76.153854	LigandMPNN
829	74.28571	LigandMPNN
830	58.947365	LigandMPNN
831	72.608696	LigandMPNN
832	71.36364	LigandMPNN
833	65.26316	LigandMPNN
834	68.5	LigandMPNN
835	68.88889	LigandMPNN
836	62.60869	LigandMPNN
837	53.076923	LigandMPNN
838	71.42857	LigandMPNN
839	57.05883	LigandMPNN
840	64.78261	LigandMPNN
841	56.086956	LigandMPNN
842	57.666664	LigandMPNN
843	72.72727	LigandMPNN
844	61.57895	LigandMPNN
845	70.52632	LigandMPNN
846	68.181816	LigandMPNN
847	66.95652	LigandMPNN
848	72.608696	LigandMPNN
849	72.17391	LigandMPNN
850	61.153847	LigandMPNN
851	74.583336	LigandMPNN
852	31.66667	LigandMPNN
853	69.230774	LigandMPNN
854	69.230774	LigandMPNN
855	44.347828	LigandMPNN
856	66.0	LigandMPNN
857	67.30769	LigandMPNN
858	59.047615	LigandMPNN
859	62.307693	LigandMPNN
860	68.51852	LigandMPNN
861	39.375	LigandMPNN
862	35.882355	LigandMPNN
863	51.363636	LigandMPNN
864	65.2381	LigandMPNN
865	60.38462	LigandMPNN
866	66.99999	LigandMPNN
867	60.47619	LigandMPNN
868	71.0	LigandMPNN
869	61.53846	LigandMPNN
870	51.111115	LigandMPNN
871	53.499996	LigandMPNN
872	73.33333	LigandMPNN
873	78.947365	LigandMPNN
874	48.88889	LigandMPNN
875	37.61905	LigandMPNN
876	65.454544	LigandMPNN
877	66.42857	LigandMPNN
878	69.230774	LigandMPNN
879	71.42857	LigandMPNN
880	78.57143	LigandMPNN
881	65.71428	LigandMPNN
882	77.33333	LigandMPNN
883	70.00001	LigandMPNN
884	58.823524	LigandMPNN
885	92.63158	LigandMPNN
886	61.538464	LigandMPNN
887	43.999996	LigandMPNN
888	70.66667	LigandMPNN
889	34.16667	LigandMPNN
890	23.125	LigandMPNN
891	61.363632	LigandMPNN
892	81.36364	LigandMPNN
893	64.23077	LigandMPNN
894	17.0	LigandMPNN
895	60.000004	LigandMPNN
896	37.647057	LigandMPNN
897	51.363636	LigandMPNN
898	48.75	LigandMPNN
899	56.5625	LigandMPNN
900	71.36364	LigandMPNN
901	50.43478	LigandMPNN
902	50.0	LigandMPNN
903	71.17647	LigandMPNN
904	64.090904	LigandMPNN
905	77.61905	LigandMPNN
906	63.333332	LigandMPNN
907	35.555557	LigandMPNN
908	71.05263	LigandMPNN
909	43.333332	LigandMPNN
910	53.333336	LigandMPNN
911	39.444447	LigandMPNN
912	75.55555	LigandMPNN
913	66.84211	LigandMPNN
914	63.499992	LigandMPNN
915	70.86957	LigandMPNN
916	76.11111	LigandMPNN
917	67.14285	LigandMPNN
918	81.052635	LigandMPNN
919	52.399998	LigandMPNN
920	48.333336	LigandMPNN
921	64.545456	LigandMPNN
922	67.5	LigandMPNN
923	50.344826	LigandMPNN
924	45.384617	LigandMPNN
925	46.52174	LigandMPNN
926	68.095245	LigandMPNN
927	66.66667	LigandMPNN
928	82.00001	LigandMPNN
929	68.33333	LigandMPNN
930	75.625	LigandMPNN
931	58.499996	LigandMPNN
932	68.947365	LigandMPNN
933	69.545456	LigandMPNN
934	47.272728	LigandMPNN
935	52.272724	LigandMPNN
936	61.57895	LigandMPNN
937	64.210526	LigandMPNN
938	65.26316	LigandMPNN
939	71.17647	LigandMPNN
940	68.46154	LigandMPNN
941	52.272724	LigandMPNN
942	70.625	LigandMPNN
943	81.333336	LigandMPNN
944	70.00001	LigandMPNN
945	85.26315	LigandMPNN
946	80.500015	LigandMPNN
947	61.071426	LigandMPNN
948	55.33333	LigandMPNN
949	87.89474	LigandMPNN
950	59.411766	LigandMPNN
