# Supplementary material for: Atomic context-conditioned protein sequence design using LigandMPNN
Source: Nat Methods. 2025 Mar 28;22(4):717–23. doi: 10.1038/s41592-025-02626-1 (PMC11978504; doi:10.1038/s41592-025-02626-1)
Supplement: Supplementary file 3 — Sequence design raw data. [file 41592_2025_2626_MOESM3_ESM.zip › s2/fig_2_3_1.csv]

	probs	types
0	33.333336	Rosetta
1	33.333336	Rosetta
2	33.333336	Rosetta
3	33.333336	Rosetta
4	61.538464	Rosetta
5	25.0	Rosetta
6	26.666668	Rosetta
7	16.666668	Rosetta
8	32.142857	Rosetta
9	40.0	Rosetta
10	26.666668	Rosetta
11	43.47826	Rosetta
12	56.521736	Rosetta
13	52.173912	Rosetta
14	33.333336	Rosetta
15	18.181818	Rosetta
16	61.538464	Rosetta
17	33.333336	Rosetta
18	0.0	Rosetta
19	25.0	Rosetta
20	0.0	Rosetta
21	0.0	Rosetta
22	31.818182	Rosetta
23	27.272728	Rosetta
24	37.5	Rosetta
25	0.0	Rosetta
26	0.0	Rosetta
27	28.57143	Rosetta
28	28.070175	Rosetta
29	28.57143	Rosetta
30	14.285715	Rosetta
31	50.0	Rosetta
32	50.0	Rosetta
33	50.0	Rosetta
34	0.0	Rosetta
35	60.000004	Rosetta
36	40.0	Rosetta
37	0.0	Rosetta
38	8.333334	Rosetta
39	33.333336	Rosetta
40	35.714287	Rosetta
41	38.46154	Rosetta
42	10.0	Rosetta
43	60.000004	Rosetta
44	33.333336	Rosetta
45	16.666668	Rosetta
46	13.636364	Rosetta
47	30.000002	Rosetta
48	38.709675	Rosetta
49	30.000002	Rosetta
50	37.5	Rosetta
51	25.0	Rosetta
52	45.454548	Rosetta
53	30.000002	Rosetta
54	25.0	Rosetta
55	20.0	Rosetta
56	42.857143	Rosetta
57	25.0	Rosetta
58	22.38806	Rosetta
59	50.0	Rosetta
60	40.0	Rosetta
61	66.66667	Rosetta
62	50.0	Rosetta
63	22.222223	Rosetta
64	31.578945	Rosetta
65	51.515152	Rosetta
66	0.0	Rosetta
67	20.0	Rosetta
68	20.0	Rosetta
69	15.384616	Rosetta
70	21.875	Rosetta
71	25.0	Rosetta
72	88.88889	Rosetta
73	18.75	Rosetta
74	26.666668	Rosetta
75	18.75	Rosetta
76	0.0	Rosetta
77	40.0	Rosetta
78	30.769232	Rosetta
79	29.411766	Rosetta
80	35.294117	Rosetta
81	24.675325	Rosetta
82	24.528303	Rosetta
83	20.0	ProteinMPNN
84	20.0	ProteinMPNN
85	20.0	ProteinMPNN
86	16.666668	ProteinMPNN
87	42.69231	ProteinMPNN
88	17.5	ProteinMPNN
89	24.0	ProteinMPNN
90	83.33333	ProteinMPNN
91	47.142857	ProteinMPNN
92	45.2	ProteinMPNN
93	57.666664	ProteinMPNN
94	55.652172	ProteinMPNN
95	58.69565	ProteinMPNN
96	58.69565	ProteinMPNN
97	79.99999	ProteinMPNN
98	82.72728	ProteinMPNN
99	38.461536	ProteinMPNN
100	43.333332	ProteinMPNN
101	14.000002	ProteinMPNN
102	67.5	ProteinMPNN
103	42.5	ProteinMPNN
104	12.0	ProteinMPNN
105	64.090904	ProteinMPNN
106	82.72727	ProteinMPNN
107	73.75	ProteinMPNN
108	22.5	ProteinMPNN
109	6.666667	ProteinMPNN
110	36.428574	ProteinMPNN
111	87.89474	ProteinMPNN
112	51.428574	ProteinMPNN
113	45.71429	ProteinMPNN
114	0.0	ProteinMPNN
115	0.0	ProteinMPNN
116	34.615383	ProteinMPNN
117	0.0	ProteinMPNN
118	56.0	ProteinMPNN
119	68.0	ProteinMPNN
120	0.0	ProteinMPNN
121	20.0	ProteinMPNN
122	81.11111	ProteinMPNN
123	56.428574	ProteinMPNN
124	16.538462	ProteinMPNN
125	15.000001	ProteinMPNN
126	72.0	ProteinMPNN
127	18.333334	ProteinMPNN
128	20.833332	ProteinMPNN
129	28.863638	ProteinMPNN
130	43.0	ProteinMPNN
131	35.80645	ProteinMPNN
132	70.0	ProteinMPNN
133	32.5	ProteinMPNN
134	25.0	ProteinMPNN
135	33.636364	ProteinMPNN
136	24.0	ProteinMPNN
137	20.0	ProteinMPNN
138	2.0	ProteinMPNN
139	59.285717	ProteinMPNN
140	15.000001	ProteinMPNN
141	38.955227	ProteinMPNN
142	66.25	ProteinMPNN
143	75.00001	ProteinMPNN
144	78.88888	ProteinMPNN
145	42.727272	ProteinMPNN
146	35.555557	ProteinMPNN
147	36.84211	ProteinMPNN
148	48.18182	ProteinMPNN
149	35.26316	ProteinMPNN
150	62.0	ProteinMPNN
151	91.99999	ProteinMPNN
152	18.461538	ProteinMPNN
153	30.625	ProteinMPNN
154	44.5	ProteinMPNN
155	81.111115	ProteinMPNN
156	21.25	ProteinMPNN
157	82.00001	ProteinMPNN
158	27.5	ProteinMPNN
159	0.0	ProteinMPNN
160	4.0	ProteinMPNN
161	70.0	ProteinMPNN
162	68.82354	ProteinMPNN
163	68.82353	ProteinMPNN
164	41.03896	ProteinMPNN
165	40.56604	ProteinMPNN
166	80.0	LigandMPNN
167	76.66667	LigandMPNN
168	73.33334	LigandMPNN
169	83.333336	LigandMPNN
170	81.53847	LigandMPNN
171	75.0	LigandMPNN
172	45.333336	LigandMPNN
173	87.5	LigandMPNN
174	66.07143	LigandMPNN
175	69.200005	LigandMPNN
176	91.33333	LigandMPNN
177	74.347824	LigandMPNN
178	82.60869	LigandMPNN
179	82.173904	LigandMPNN
180	85.0	LigandMPNN
181	90.90909	LigandMPNN
182	62.307693	LigandMPNN
183	66.66667	LigandMPNN
184	54.000004	LigandMPNN
185	75.0	LigandMPNN
186	77.5	LigandMPNN
187	80.0	LigandMPNN
188	70.909096	LigandMPNN
189	90.90909	LigandMPNN
190	80.625	LigandMPNN
191	87.5	LigandMPNN
192	60.000004	LigandMPNN
193	71.42857	LigandMPNN
194	90.35088	LigandMPNN
195	65.714294	LigandMPNN
196	70.0	LigandMPNN
197	100.0	LigandMPNN
198	100.0	LigandMPNN
199	67.69231	LigandMPNN
200	58.000004	LigandMPNN
201	100.0	LigandMPNN
202	100.0	LigandMPNN
203	33.333336	LigandMPNN
204	55.83333	LigandMPNN
205	86.666664	LigandMPNN
206	64.28571	LigandMPNN
207	63.076927	LigandMPNN
208	80.0	LigandMPNN
209	72.0	LigandMPNN
210	67.22223	LigandMPNN
211	83.33333	LigandMPNN
212	81.59091	LigandMPNN
213	36.0	LigandMPNN
214	65.48387	LigandMPNN
215	80.0	LigandMPNN
216	100.0	LigandMPNN
217	100.0	LigandMPNN
218	97.27273	LigandMPNN
219	56.000008	LigandMPNN
220	100.0	LigandMPNN
221	100.0	LigandMPNN
222	68.571434	LigandMPNN
223	45.0	LigandMPNN
224	72.835815	LigandMPNN
225	87.5	LigandMPNN
226	85.99999	LigandMPNN
227	90.0	LigandMPNN
228	57.727272	LigandMPNN
229	86.666664	LigandMPNN
230	78.94737	LigandMPNN
231	88.181816	LigandMPNN
232	63.15789	LigandMPNN
233	90.0	LigandMPNN
234	91.99999	LigandMPNN
235	80.76923	LigandMPNN
236	60.312496	LigandMPNN
237	43.875004	LigandMPNN
238	93.33333	LigandMPNN
239	51.875	LigandMPNN
240	72.0	LigandMPNN
241	66.875	LigandMPNN
242	90.0	LigandMPNN
243	58.000004	LigandMPNN
244	76.153854	LigandMPNN
245	85.88235	LigandMPNN
246	87.64706	LigandMPNN
247	49.61039	LigandMPNN
248	53.207554	LigandMPNN
