# Supplementary material for: Atomic context-conditioned protein sequence design using LigandMPNN
Source: Nat Methods. 2025 Mar 28;22(4):717–23. doi: 10.1038/s41592-025-02626-1 (PMC11978504; doi:10.1038/s41592-025-02626-1)
Supplement: Supplementary file 4 — Sidechain design raw data. [file 41592_2025_2626_MOESM4_ESM.zip]

Archive with 16 entries (15 files):
- s3/
- __MACOSX/._s3
- s3/fig_3_3_3.npz
- __MACOSX/s3/._fig_3_3_3.npz
- s3/fig_3_1_3.npz
- __MACOSX/s3/._fig_3_1_3.npz
- s3/fig_3_replot.ipynb
- __MACOSX/s3/._fig_3_replot.ipynb
- s3/fig_3_2_3.npz
- __MACOSX/s3/._fig_3_2_3.npz
- s3/fig_3_2_2.csv
- __MACOSX/s3/._fig_3_2_2.csv
- s3/fig_3_1_2.csv
- __MACOSX/s3/._fig_3_1_2.csv
- s3/fig_3_3_2.csv
- __MACOSX/s3/._fig_3_3_2.csv
