# Supplementary material for: Atomic context-conditioned protein sequence design using LigandMPNN
Source: Nat Methods. 2025 Mar 28;22(4):717–23. doi: 10.1038/s41592-025-02626-1 (PMC11978504; doi:10.1038/s41592-025-02626-1)
Supplement: Supplementary file 4 — Sidechain design raw data. [file 41592_2025_2626_MOESM4_ESM.zip › s3/fig_3_replot.ipynb]

# %% [code]
import numpy as np
import matplotlib.pyplot as plt
import re
import glob
import json
import pandas as pd
plt.rcParams['font.size'] = '32'
import torch

plt.style.use('default')
font = {"family": "sans-serif",
        "serif" : "Arial",
        'size'   : 12}


plt.rc('font', **font)

from scipy import stats

import seaborn as sns

palette = sns.color_palette("tab10")

# %% [code]
#figure 3; column 1; row 2
dataframe=pd.read_csv("/Users/justasdauparas/Desktop/raw_data_jd_paper/fig_3_1_2.csv")
plt.rcParams['axes.axisbelow'] = True
k=0
width = 6.472/1.5
height = width / 1.618
fig=plt.figure(figsize=(width,height), dpi=600)
ax = sns.violinplot(hue="Chi type", hue_order=[f'chi{k+1}',f'chi{k+2}'], x="types", y="chi", data=dataframe, palette=[palette[0], palette[1], palette[2]], saturation=1.0, bw = 0.4,  cut=0, split=True)
plt.xlabel(None)
plt.ylabel(None)
# plt.ylim([20,100])
ax.set_xticklabels(['','',''])
plt.grid(True)
plt.legend()
plt.show()
fig.set_size_inches(width, height)
plt.show()
r1=np.median(np.array(list(dataframe[dataframe["types"] == "Rosetta"][dataframe["Chi type"] == "chi1"]["chi"])))
r2=np.median(np.array(list(dataframe[dataframe["types"] == "Rosetta"][dataframe["Chi type"] == "chi2"]["chi"])))

l1wo=np.median(np.array(list(dataframe[dataframe["types"] == "LigandMPNNwo"][dataframe["Chi type"] == "chi1"]["chi"])))
l2wo=np.median(np.array(list(dataframe[dataframe["types"] == "LigandMPNNwo"][dataframe["Chi type"] == "chi2"]["chi"])))

l1=np.median(np.array(list(dataframe[dataframe["types"] == "LigandMPNN"][dataframe["Chi type"] == "chi1"]["chi"])))
l2=np.median(np.array(list(dataframe[dataframe["types"] == "LigandMPNN"][dataframe["Chi type"] == "chi2"]["chi"])))

print("Rosetta - chi1:", r1, "chi2:", r2)
print("LigandMPNNwo - chi1:", l1wo, "chi2:", l2wo)
print("LigandMPNN - chi1:", l1, "chi2:", l2)
print("-------")


#figure 3; column 2; row 2
dataframe=pd.read_csv("/Users/justasdauparas/Desktop/raw_data_jd_paper/fig_3_2_2.csv")
# print(dataframe.head())
plt.rcParams['axes.axisbelow'] = True
width = 6.472/1.5
height = width / 1.618
fig=plt.figure(figsize=(width,height), dpi=600)
ax = sns.violinplot(hue="Chi type", hue_order=[f'chi{k+1}',f'chi{k+2}'], x="types", y="chi", data=dataframe, palette=[palette[0], palette[1], palette[2]], saturation=1.0, bw = 0.4,  cut=0, split=True)
plt.xlabel(None)
plt.ylabel(None)
# plt.ylim([20,100])
ax.set_xticklabels(['','',''])
# plt.yticks([20,30,40,50,60,70,80,90,100])
plt.grid(True)
# ax.get_legend().remove()
plt.legend()
plt.show()

fig.set_size_inches(width, height)

plt.show()
r1=np.median(np.array(list(dataframe[dataframe["types"] == "Rosetta"][dataframe["Chi type"] == "chi1"]["chi"])))
r2=np.median(np.array(list(dataframe[dataframe["types"] == "Rosetta"][dataframe["Chi type"] == "chi2"]["chi"])))

l1wo=np.median(np.array(list(dataframe[dataframe["types"] == "LigandMPNNwo"][dataframe["Chi type"] == "chi1"]["chi"])))
l2wo=np.median(np.array(list(dataframe[dataframe["types"] == "LigandMPNNwo"][dataframe["Chi type"] == "chi2"]["chi"])))

l1=np.median(np.array(list(dataframe[dataframe["types"] == "LigandMPNN"][dataframe["Chi type"] == "chi1"]["chi"])))
l2=np.median(np.array(list(dataframe[dataframe["types"] == "LigandMPNN"][dataframe["Chi type"] == "chi2"]["chi"])))

print("Rosetta - chi1:", r1, "chi2:", r2)
print("LigandMPNNwo - chi1:", l1wo, "chi2:", l2wo)
print("LigandMPNN - chi1:", l1, "chi2:", l2)
print("-------")


#figure 3; column 3; row 2
dataframe=pd.read_csv("/Users/justasdauparas/Desktop/raw_data_jd_paper/fig_3_3_2.csv")
plt.rcParams['axes.axisbelow'] = True
k=0
width = 6.472/1.5
height = width / 1.618
fig=plt.figure(figsize=(width,height), dpi=600)
ax = sns.violinplot(hue="Chi type", hue_order=[f'chi{k+1}',f'chi{k+2}'], x="types", y="chi", data=dataframe, palette=[palette[0], palette[1], palette[2]], saturation=1.0, bw = 0.4,  cut=0, split=True)
plt.xlabel(None)
plt.ylabel(None)
# plt.ylim([20,100])
ax.set_xticklabels(['','',''])
# plt.yticks([20,30,40,50,60,70,80,90,100])
plt.grid(True)
plt.legend()
plt.show()
fig.set_size_inches(width, height)
# fig.savefig('fig_3_1_2.png', dpi=600, bbox_inches = 'tight')
r1=np.median(np.array(list(dataframe[dataframe["types"] == "Rosetta"][dataframe["Chi type"] == "chi1"]["chi"])))
r2=np.median(np.array(list(dataframe[dataframe["types"] == "Rosetta"][dataframe["Chi type"] == "chi2"]["chi"])))

l1wo=np.median(np.array(list(dataframe[dataframe["types"] == "LigandMPNNwo"][dataframe["Chi type"] == "chi1"]["chi"])))
l2wo=np.median(np.array(list(dataframe[dataframe["types"] == "LigandMPNNwo"][dataframe["Chi type"] == "chi2"]["chi"])))

l1=np.median(np.array(list(dataframe[dataframe["types"] == "LigandMPNN"][dataframe["Chi type"] == "chi1"]["chi"])))
l2=np.median(np.array(list(dataframe[dataframe["types"] == "LigandMPNN"][dataframe["Chi type"] == "chi2"]["chi"])))

print("Rosetta - chi1:", r1, "chi2:", r2)
print("LigandMPNNwo - chi1:", l1wo, "chi2:", l2wo)
print("LigandMPNN - chi1:", l1, "chi2:", l2)
print("-------")

# %% [code]
#figure 3; column 1; row 3
data = np.load("/Users/justasdauparas/Desktop/raw_data_jd_paper/fig_3_1_3.npz")
p1x = data["p1x"]
p1y = data["p1y"]
p1mx = data["p1mx"]
p1my = data["p1my"]
names = data["names"]

width = 6.472/1.5
height = width/1.
k=0
fig=plt.figure(figsize=(width,height), dpi=100)
plt.scatter(p1x,p1y, s=20.0)

plt.plot([0.0,100.0], [0.0,100.0], 'k')
plt.plot([p1mx,p1mx], [0.0,100.0], '--k')
plt.plot([0.0,100.0], [p1my,p1my], '--k')
plt.grid(True)
plt.xlim([0.0,100.0])
plt.ylim([0.0,100.0])


plt.grid(True)
plt.xlim([30.0,100.0])
plt.ylim([30.0,100.0])
plt.xticks([30,40,50,60,70,80,90])
plt.yticks([30,40,50,60,70,80,90,100])

fig.set_size_inches(width, height)
# fig.savefig('fig_3_1_3.png', dpi=600, bbox_inches = 'tight')
plt.show()

#figure 3; column 2; row 3
data = np.load("/Users/justasdauparas/Desktop/raw_data_jd_paper/fig_3_2_3.npz")
p1x = data["p1x"]
p1y = data["p1y"]
p1mx = data["p1mx"]
p1my = data["p1my"]
names = data["names"]


width = 6.472/1.5
height = width/1.
k=0
fig=plt.figure(figsize=(width,height), dpi=100)
plt.scatter(p1x,p1y, s=20.0)

plt.plot([0.0,100.0], [0.0,100.0], 'k')
plt.plot([p1mx,p1mx], [0.0,100.0], '--k')
plt.plot([0.0,100.0], [p1my,p1my], '--k')
plt.grid(True)
plt.xlim([0.0,100.0])
plt.ylim([0.0,100.0])


plt.grid(True)
plt.xlim([30.0,100.0])
plt.ylim([30.0,100.0])
plt.xticks([30,40,50,60,70,80,90])
plt.yticks([30,40,50,60,70,80,90,100])

# plt.colorbar()
fig.set_size_inches(width, height)
plt.show()

#figure 3; column 3; row 3
data = np.load("/Users/justasdauparas/Desktop/raw_data_jd_paper/fig_3_3_3.npz")
p1x = data["p1x"]
p1y = data["p1y"]
p1mx = data["p1mx"]
p1my = data["p1my"]
names = data["names"]


width = 6.472/1.5
height = width/1.
k=0
fig=plt.figure(figsize=(width,height), dpi=100)
plt.scatter(p1x,p1y, s=20.0)

plt.plot([0.0,100.0], [0.0,100.0], 'k')
plt.plot([p1mx,p1mx], [0.0,100.0], '--k')
plt.plot([0.0,100.0], [p1my,p1my], '--k')
plt.grid(True)
plt.xlim([0.0,100.0])
plt.ylim([0.0,100.0])


plt.grid(True)
plt.xlim([30.0,100.0])
plt.ylim([30.0,100.0])
plt.xticks([30,40,50,60,70,80,90])
plt.yticks([30,40,50,60,70,80,90,100])

# plt.colorbar()
fig.set_size_inches(width, height)

# %% [code]
list(dataframe["types"])

# %% [code]


# %% [code]


# %% [code]
