# Supplementary material for: Atomic context-conditioned protein sequence design using LigandMPNN
Source: Nat Methods. 2025 Mar 28;22(4):717–23. doi: 10.1038/s41592-025-02626-1 (PMC11978504; doi:10.1038/s41592-025-02626-1)
Supplement: Supplementary file 4 — Sidechain design raw data. [file 41592_2025_2626_MOESM4_ESM.zip › s3/fig_3_2_2.csv]

	chi	types	Chi type
0	32.692307	Rosetta	chi1
1	68.75	Rosetta	chi1
2	10.588236	Rosetta	chi1
3	47.368423	Rosetta	chi1
4	80.38462	Rosetta	chi1
5	73.07693	Rosetta	chi1
6	61.304348	Rosetta	chi1
7	55.384617	Rosetta	chi1
8	68.695656	Rosetta	chi1
9	74.71699	Rosetta	chi1
10	49.166664	Rosetta	chi1
11	58.823524	Rosetta	chi1
12	88.0	Rosetta	chi1
13	55.87302	Rosetta	chi1
14	69.230774	Rosetta	chi1
15	81.85185	Rosetta	chi1
16	10.689655	Rosetta	chi1
17	75.85366	Rosetta	chi1
18	80.588234	Rosetta	chi1
19	98.57143	Rosetta	chi1
20	52.499996	Rosetta	chi1
21	50.277775	Rosetta	chi1
22	49.333336	Rosetta	chi1
23	43.4375	Rosetta	chi1
24	57.14286	Rosetta	chi1
25	59.166664	Rosetta	chi1
26	91.12245	Rosetta	chi1
27	74.347824	Rosetta	chi1
28	52.22222	Rosetta	chi1
29	29.047617	Rosetta	chi1
30	70.0	Rosetta	chi1
31	68.42105	Rosetta	chi1
32	60.79365	Rosetta	chi1
33	19.999996	Rosetta	chi1
34	80.90909	Rosetta	chi1
35	80.83333	Rosetta	chi1
36	55.555553	Rosetta	chi1
37	67.2	Rosetta	chi1
38	77.41935	Rosetta	chi1
39	54.73684	Rosetta	chi1
40	78.69565	Rosetta	chi1
41	74.0	Rosetta	chi1
42	64.51613	Rosetta	chi1
43	73.07693	Rosetta	chi1
44	58.809525	Rosetta	chi1
45	87.5	Rosetta	chi1
46	67.14285	Rosetta	chi1
47	78.75	Rosetta	chi1
48	65.29411	Rosetta	chi1
49	63.86667	Rosetta	chi1
50	67.64706	Rosetta	chi1
51	70.4	Rosetta	chi1
52	93.33333	Rosetta	chi1
53	57.272728	Rosetta	chi1
54	38.461533	Rosetta	chi1
55	77.600006	Rosetta	chi1
56	64.0	Rosetta	chi1
57	47.826084	Rosetta	chi1
58	64.28571	Rosetta	chi1
59	84.035095	Rosetta	chi1
60	72.083336	Rosetta	chi1
61	63.235294	Rosetta	chi1
62	87.09677	Rosetta	chi1
63	79.111115	Rosetta	chi1
64	66.206894	Rosetta	chi1
65	60.869564	Rosetta	chi1
66	29.999996	Rosetta	chi1
67	16.586538	LigandMPNNwo	chi1
68	65.234375	LigandMPNNwo	chi1
69	3.6764708	LigandMPNNwo	chi1
70	51.644737	LigandMPNNwo	chi1
71	72.83653	LigandMPNNwo	chi1
72	74.27885	LigandMPNNwo	chi1
73	55.163044	LigandMPNNwo	chi1
74	60.817307	LigandMPNNwo	chi1
75	62.771736	LigandMPNNwo	chi1
76	71.81604	LigandMPNNwo	chi1
77	54.375	LigandMPNNwo	chi1
78	57.90441	LigandMPNNwo	chi1
79	65.625	LigandMPNNwo	chi1
80	56.646824	LigandMPNNwo	chi1
81	82.21153	LigandMPNNwo	chi1
82	85.41667	LigandMPNNwo	chi1
83	17.456896	LigandMPNNwo	chi1
84	79.11585	LigandMPNNwo	chi1
85	84.375	LigandMPNNwo	chi1
86	85.26786	LigandMPNNwo	chi1
87	55.0	LigandMPNNwo	chi1
88	50.17361	LigandMPNNwo	chi1
89	45.625	LigandMPNNwo	chi1
90	50.976562	LigandMPNNwo	chi1
91	84.82143	LigandMPNNwo	chi1
92	81.77083	LigandMPNNwo	chi1
93	83.73724	LigandMPNNwo	chi1
94	78.80435	LigandMPNNwo	chi1
95	50.34722	LigandMPNNwo	chi1
96	47.023808	LigandMPNNwo	chi1
97	62.5	LigandMPNNwo	chi1
98	71.710526	LigandMPNNwo	chi1
99	64.98016	LigandMPNNwo	chi1
100	24.374994	LigandMPNNwo	chi1
101	86.36364	LigandMPNNwo	chi1
102	79.6875	LigandMPNNwo	chi1
103	64.58333	LigandMPNNwo	chi1
104	93.75	LigandMPNNwo	chi1
105	83.870964	LigandMPNNwo	chi1
106	68.09211	LigandMPNNwo	chi1
107	77.71739	LigandMPNNwo	chi1
108	88.4375	LigandMPNNwo	chi1
109	73.991936	LigandMPNNwo	chi1
110	81.97115	LigandMPNNwo	chi1
111	56.54762	LigandMPNNwo	chi1
112	85.41667	LigandMPNNwo	chi1
113	66.29464	LigandMPNNwo	chi1
114	70.57292	LigandMPNNwo	chi1
115	61.27451	LigandMPNNwo	chi1
116	63.083332	LigandMPNNwo	chi1
117	73.52941	LigandMPNNwo	chi1
118	69.125	LigandMPNNwo	chi1
119	76.25	LigandMPNNwo	chi1
120	46.590908	LigandMPNNwo	chi1
121	50.48076	LigandMPNNwo	chi1
122	55.5	LigandMPNNwo	chi1
123	61.5	LigandMPNNwo	chi1
124	55.43478	LigandMPNNwo	chi1
125	71.428566	LigandMPNNwo	chi1
126	80.48246	LigandMPNNwo	chi1
127	58.072918	LigandMPNNwo	chi1
128	67.463234	LigandMPNNwo	chi1
129	80.44355	LigandMPNNwo	chi1
130	77.77778	LigandMPNNwo	chi1
131	65.517235	LigandMPNNwo	chi1
132	51.630436	LigandMPNNwo	chi1
133	56.24999	LigandMPNNwo	chi1
134	18.990383	LigandMPNN	chi1
135	72.85156	LigandMPNN	chi1
136	8.639706	LigandMPNN	chi1
137	53.947372	LigandMPNN	chi1
138	77.644226	LigandMPNN	chi1
139	68.99039	LigandMPNN	chi1
140	72.55435	LigandMPNN	chi1
141	68.75	LigandMPNN	chi1
142	68.34239	LigandMPNN	chi1
143	76.53302	LigandMPNN	chi1
144	56.875004	LigandMPNN	chi1
145	67.09559	LigandMPNN	chi1
146	86.25	LigandMPNN	chi1
147	63.095238	LigandMPNN	chi1
148	82.69231	LigandMPNN	chi1
149	89.81481	LigandMPNN	chi1
150	18.534483	LigandMPNN	chi1
151	78.5061	LigandMPNN	chi1
152	86.7647	LigandMPNN	chi1
153	84.375	LigandMPNN	chi1
154	62.656246	LigandMPNN	chi1
155	47.916664	LigandMPNN	chi1
156	42.708336	LigandMPNN	chi1
157	52.734375	LigandMPNN	chi1
158	85.71429	LigandMPNN	chi1
159	81.77083	LigandMPNN	chi1
160	87.18112	LigandMPNN	chi1
161	88.04348	LigandMPNN	chi1
162	64.23611	LigandMPNN	chi1
163	45.535713	LigandMPNN	chi1
164	67.1875	LigandMPNN	chi1
165	71.710526	LigandMPNN	chi1
166	70.3373	LigandMPNN	chi1
167	19.374996	LigandMPNN	chi1
168	88.068184	LigandMPNN	chi1
169	78.64583	LigandMPNN	chi1
170	66.31944	LigandMPNN	chi1
171	93.25	LigandMPNN	chi1
172	87.701614	LigandMPNN	chi1
173	65.460526	LigandMPNN	chi1
174	81.521736	LigandMPNN	chi1
175	84.6875	LigandMPNN	chi1
176	80.44355	LigandMPNN	chi1
177	81.00961	LigandMPNN	chi1
178	58.035713	LigandMPNN	chi1
179	84.375	LigandMPNN	chi1
180	72.99107	LigandMPNN	chi1
181	72.13542	LigandMPNN	chi1
182	59.681374	LigandMPNN	chi1
183	69.0	LigandMPNN	chi1
184	76.47059	LigandMPNN	chi1
185	73.25	LigandMPNN	chi1
186	81.25	LigandMPNN	chi1
187	52.840908	LigandMPNN	chi1
188	54.807686	LigandMPNN	chi1
189	78.0	LigandMPNN	chi1
190	68.0	LigandMPNN	chi1
191	54.076088	LigandMPNN	chi1
192	71.428566	LigandMPNN	chi1
193	85.087715	LigandMPNN	chi1
194	66.40625	LigandMPNN	chi1
195	69.66911	LigandMPNN	chi1
196	83.66935	LigandMPNN	chi1
197	81.11111	LigandMPNN	chi1
198	65.086205	LigandMPNN	chi1
199	62.228264	LigandMPNN	chi1
200	54.545444	LigandMPNN	chi1
201	3.809523	Rosetta	chi2
202	61.42857	Rosetta	chi2
203	3.4482763	Rosetta	chi2
204	9.090908	Rosetta	chi2
205	45.833336	Rosetta	chi2
206	56.842102	Rosetta	chi2
207	47.368423	Rosetta	chi2
208	22.083334	Rosetta	chi2
209	43.783783	Rosetta	chi2
210	53.888885	Rosetta	chi2
211	27.115387	Rosetta	chi2
212	41.72414	Rosetta	chi2
213	62.222225	Rosetta	chi2
214	40.0	Rosetta	chi2
215	50.0	Rosetta	chi2
216	55.0	Rosetta	chi2
217	4.782608	Rosetta	chi2
218	55.945946	Rosetta	chi2
219	49.65517	Rosetta	chi2
220	88.0	Rosetta	chi2
221	33.333332	Rosetta	chi2
222	28.965515	Rosetta	chi2
223	33.6	Rosetta	chi2
224	36.538464	Rosetta	chi2
225	19.999998	Rosetta	chi2
226	46.363632	Rosetta	chi2
227	62.727272	Rosetta	chi2
228	55.555557	Rosetta	chi2
229	38.125	Rosetta	chi2
230	13.333332	Rosetta	chi2
231	52.499996	Rosetta	chi2
232	65.625	Rosetta	chi2
233	29.583332	Rosetta	chi2
234	0.0	Rosetta	chi2
235	61.57895	Rosetta	chi2
236	54.545456	Rosetta	chi2
237	20.0	Rosetta	chi2
238	57.5	Rosetta	chi2
239	54.8	Rosetta	chi2
240	31.935484	Rosetta	chi2
241	65.36585	Rosetta	chi2
242	41.764706	Rosetta	chi2
243	39.130432	Rosetta	chi2
244	45.882355	Rosetta	chi2
245	40.0	Rosetta	chi2
246	53.846157	Rosetta	chi2
247	48.75	Rosetta	chi2
248	37.083332	Rosetta	chi2
249	48.27586	Rosetta	chi2
250	42.67857	Rosetta	chi2
251	53.333324	Rosetta	chi2
252	24.102564	Rosetta	chi2
253	79.166664	Rosetta	chi2
254	54.999996	Rosetta	chi2
255	16.666664	Rosetta	chi2
256	72.85714	Rosetta	chi2
257	42.85714	Rosetta	chi2
258	31.111113	Rosetta	chi2
259	49.999992	Rosetta	chi2
260	71.914894	Rosetta	chi2
261	43.913044	Rosetta	chi2
262	33.333332	Rosetta	chi2
263	82.083336	Rosetta	chi2
264	62.222225	Rosetta	chi2
265	52.22222	Rosetta	chi2
266	33.333332	Rosetta	chi2
267	36.66666	Rosetta	chi2
268	2.6785715	LigandMPNNwo	chi2
269	43.75	LigandMPNNwo	chi2
270	0.43103454	LigandMPNNwo	chi2
271	4.5454545	LigandMPNNwo	chi2
272	50.260418	LigandMPNNwo	chi2
273	48.026314	LigandMPNNwo	chi2
274	26.644737	LigandMPNNwo	chi2
275	40.104164	LigandMPNNwo	chi2
276	45.60811	LigandMPNNwo	chi2
277	50.694443	LigandMPNNwo	chi2
278	28.125	LigandMPNNwo	chi2
279	37.5	LigandMPNNwo	chi2
280	51.38889	LigandMPNNwo	chi2
281	26.124998	LigandMPNNwo	chi2
282	34.375	LigandMPNNwo	chi2
283	57.102276	LigandMPNNwo	chi2
284	6.2499995	LigandMPNNwo	chi2
285	58.10811	LigandMPNNwo	chi2
286	46.551723	LigandMPNNwo	chi2
287	63.125004	LigandMPNNwo	chi2
288	27.916666	LigandMPNNwo	chi2
289	27.370687	LigandMPNNwo	chi2
290	26.249998	LigandMPNNwo	chi2
291	38.221153	LigandMPNNwo	chi2
292	50.0	LigandMPNNwo	chi2
293	34.659092	LigandMPNNwo	chi2
294	56.723488	LigandMPNNwo	chi2
295	43.75	LigandMPNNwo	chi2
296	30.859375	LigandMPNNwo	chi2
297	14.166667	LigandMPNNwo	chi2
298	44.921875	LigandMPNNwo	chi2
299	52.734375	LigandMPNNwo	chi2
300	33.854164	LigandMPNNwo	chi2
301	15.624998	LigandMPNNwo	chi2
302	64.47369	LigandMPNNwo	chi2
303	52.272724	LigandMPNNwo	chi2
304	39.583332	LigandMPNNwo	chi2
305	69.01042	LigandMPNNwo	chi2
306	47.25	LigandMPNNwo	chi2
307	47.580643	LigandMPNNwo	chi2
308	62.80488	LigandMPNNwo	chi2
309	63.602943	LigandMPNNwo	chi2
310	36.95652	LigandMPNNwo	chi2
311	54.044117	LigandMPNNwo	chi2
312	33.669357	LigandMPNNwo	chi2
313	62.5	LigandMPNNwo	chi2
314	32.812504	LigandMPNNwo	chi2
315	32.8125	LigandMPNNwo	chi2
316	34.482758	LigandMPNNwo	chi2
317	41.183037	LigandMPNNwo	chi2
318	48.749996	LigandMPNNwo	chi2
319	33.333332	LigandMPNNwo	chi2
320	61.71875	LigandMPNNwo	chi2
321	32.291664	LigandMPNNwo	chi2
322	21.35416	LigandMPNNwo	chi2
323	44.642857	LigandMPNNwo	chi2
324	36.607143	LigandMPNNwo	chi2
325	35.416664	LigandMPNNwo	chi2
326	43.749996	LigandMPNNwo	chi2
327	64.893616	LigandMPNNwo	chi2
328	32.880436	LigandMPNNwo	chi2
329	26.302084	LigandMPNNwo	chi2
330	65.36458	LigandMPNNwo	chi2
331	53.47222	LigandMPNNwo	chi2
332	42.592594	LigandMPNNwo	chi2
333	29.86111	LigandMPNNwo	chi2
334	24.999996	LigandMPNNwo	chi2
335	10.416666	LigandMPNN	chi2
336	51.116074	LigandMPNN	chi2
337	1.5086206	LigandMPNN	chi2
338	8.522727	LigandMPNN	chi2
339	50.520832	LigandMPNN	chi2
340	51.315792	LigandMPNN	chi2
341	42.763157	LigandMPNN	chi2
342	41.145836	LigandMPNN	chi2
343	49.155407	LigandMPNN	chi2
344	61.631943	LigandMPNN	chi2
345	27.644232	LigandMPNN	chi2
346	40.517242	LigandMPNN	chi2
347	57.638885	LigandMPNN	chi2
348	31.5	LigandMPNN	chi2
349	42.708336	LigandMPNN	chi2
350	60.227276	LigandMPNN	chi2
351	7.8804345	LigandMPNN	chi2
352	59.12162	LigandMPNN	chi2
353	53.66379	LigandMPNN	chi2
354	76.87501	LigandMPNN	chi2
355	33.125	LigandMPNN	chi2
356	30.603447	LigandMPNN	chi2
357	21.75	LigandMPNN	chi2
358	43.990387	LigandMPNN	chi2
359	76.25	LigandMPNN	chi2
360	39.204548	LigandMPNN	chi2
361	59.659092	LigandMPNN	chi2
362	58.333332	LigandMPNN	chi2
363	40.234375	LigandMPNN	chi2
364	13.75	LigandMPNN	chi2
365	48.4375	LigandMPNN	chi2
366	51.171875	LigandMPNN	chi2
367	37.36979	LigandMPNN	chi2
368	12.499997	LigandMPNN	chi2
369	68.09211	LigandMPNN	chi2
370	43.18182	LigandMPNN	chi2
371	44.166664	LigandMPNN	chi2
372	76.82292	LigandMPNN	chi2
373	60.250004	LigandMPNN	chi2
374	52.01613	LigandMPNN	chi2
375	70.731705	LigandMPNN	chi2
376	69.85294	LigandMPNN	chi2
377	45.108696	LigandMPNN	chi2
378	56.61765	LigandMPNN	chi2
379	40.725807	LigandMPNN	chi2
380	61.538464	LigandMPNN	chi2
381	36.32813	LigandMPNN	chi2
382	40.364586	LigandMPNN	chi2
383	36.206894	LigandMPNN	chi2
384	42.96875	LigandMPNN	chi2
385	49.58333	LigandMPNN	chi2
386	40.384613	LigandMPNN	chi2
387	69.27083	LigandMPNN	chi2
388	45.83333	LigandMPNN	chi2
389	26.04166	LigandMPNN	chi2
390	62.5	LigandMPNN	chi2
391	46.42857	LigandMPNN	chi2
392	39.583336	LigandMPNN	chi2
393	52.083332	LigandMPNN	chi2
394	70.87766	LigandMPNN	chi2
395	35.869564	LigandMPNN	chi2
396	33.333336	LigandMPNN	chi2
397	68.48958	LigandMPNN	chi2
398	61.979168	LigandMPNN	chi2
399	40.97222	LigandMPNN	chi2
400	36.11111	LigandMPNN	chi2
401	28.472218	LigandMPNN	chi2
