# Supplementary material for: Atomic context-conditioned protein sequence design using LigandMPNN
Source: Nat Methods. 2025 Mar 28;22(4):717–23. doi: 10.1038/s41592-025-02626-1 (PMC11978504; doi:10.1038/s41592-025-02626-1)
Supplement: Supplementary file 4 — Sidechain design raw data. [file 41592_2025_2626_MOESM4_ESM.zip › s3/fig_3_1_2.csv]

	chi	types	Chi type
0	81.84523	Rosetta	chi1
1	65.178566	Rosetta	chi1
2	26.666664	Rosetta	chi1
3	65.0	Rosetta	chi1
4	72.42646	Rosetta	chi1
5	65.21739	Rosetta	chi1
6	53.90625	Rosetta	chi1
7	59.134613	Rosetta	chi1
8	85.71428	Rosetta	chi1
9	37.5	Rosetta	chi1
10	74.75	Rosetta	chi1
11	34.583332	Rosetta	chi1
12	82.14286	Rosetta	chi1
13	63.839275	Rosetta	chi1
14	67.329544	Rosetta	chi1
15	82.35294	Rosetta	chi1
16	49.99999	Rosetta	chi1
17	76.13636	Rosetta	chi1
18	55.0	Rosetta	chi1
19	100.0	Rosetta	chi1
20	71.428566	Rosetta	chi1
21	75.32895	Rosetta	chi1
22	76.47058	Rosetta	chi1
23	48.95833	Rosetta	chi1
24	46.09375	Rosetta	chi1
25	68.09211	Rosetta	chi1
26	75.28408	Rosetta	chi1
27	77.77777	Rosetta	chi1
28	73.828125	Rosetta	chi1
29	52.631577	Rosetta	chi1
30	78.67647	Rosetta	chi1
31	71.73913	Rosetta	chi1
32	73.4375	Rosetta	chi1
33	71.484375	Rosetta	chi1
34	66.66667	Rosetta	chi1
35	82.35294	Rosetta	chi1
36	92.85714	Rosetta	chi1
37	52.96052	Rosetta	chi1
38	83.33333	Rosetta	chi1
39	30.769232	Rosetta	chi1
40	88.0	Rosetta	chi1
41	67.57812	Rosetta	chi1
42	79.999985	Rosetta	chi1
43	61.647724	Rosetta	chi1
44	72.443184	Rosetta	chi1
45	64.70589	Rosetta	chi1
46	78.125	Rosetta	chi1
47	88.88887	Rosetta	chi1
48	70.625	Rosetta	chi1
49	75.892845	Rosetta	chi1
50	82.608696	Rosetta	chi1
51	74.759605	Rosetta	chi1
52	55.555557	Rosetta	chi1
53	75.0	Rosetta	chi1
54	91.66667	Rosetta	chi1
55	75.73528	Rosetta	chi1
56	68.74999	Rosetta	chi1
57	75.39061	Rosetta	chi1
58	81.25	Rosetta	chi1
59	81.249985	Rosetta	chi1
60	66.66667	Rosetta	chi1
61	75.26042	Rosetta	chi1
62	76.97369	Rosetta	chi1
63	87.202385	Rosetta	chi1
64	61.57407	Rosetta	chi1
65	93.382355	Rosetta	chi1
66	54.347824	Rosetta	chi1
67	70.588234	Rosetta	chi1
68	59.375	Rosetta	chi1
69	68.74999	Rosetta	chi1
70	60.937492	Rosetta	chi1
71	54.605263	Rosetta	chi1
72	91.99999	Rosetta	chi1
73	75.0	Rosetta	chi1
74	71.69118	Rosetta	chi1
75	80.952385	Rosetta	chi1
76	56.521736	Rosetta	chi1
77	74.99999	Rosetta	chi1
78	82.63889	Rosetta	chi1
79	73.61111	Rosetta	chi1
80	73.09782	Rosetta	chi1
81	86.71875	Rosetta	chi1
82	65.44118	Rosetta	chi1
83	67.78847	Rosetta	chi1
84	86.718735	Rosetta	chi1
85	82.88044	Rosetta	chi1
86	87.5	Rosetta	chi1
87	58.82352	Rosetta	chi1
88	78.4375	Rosetta	chi1
89	90.624985	Rosetta	chi1
90	74.99999	Rosetta	chi1
91	70.58823	Rosetta	chi1
92	77.57354	Rosetta	chi1
93	70.22059	Rosetta	chi1
94	75.7353	Rosetta	chi1
95	72.26562	Rosetta	chi1
96	76.31579	Rosetta	chi1
97	86.80556	Rosetta	chi1
98	60.416656	Rosetta	chi1
99	78.75	Rosetta	chi1
100	78.125	Rosetta	chi1
101	70.170456	Rosetta	chi1
102	76.190475	Rosetta	chi1
103	69.4853	Rosetta	chi1
104	77.27273	Rosetta	chi1
105	86.666664	Rosetta	chi1
106	78.57143	Rosetta	chi1
107	86.05769	Rosetta	chi1
108	70.0	Rosetta	chi1
109	78.308815	Rosetta	chi1
110	83.203125	Rosetta	chi1
111	83.203125	Rosetta	chi1
112	87.94643	Rosetta	chi1
113	88.9423	Rosetta	chi1
114	68.75	Rosetta	chi1
115	73.82811	Rosetta	chi1
116	67.410706	Rosetta	chi1
117	80.90278	Rosetta	chi1
118	75.815216	Rosetta	chi1
119	77.98913	Rosetta	chi1
120	61.458332	Rosetta	chi1
121	64.166664	Rosetta	chi1
122	64.0625	Rosetta	chi1
123	78.26087	Rosetta	chi1
124	67.934784	Rosetta	chi1
125	70.73864	Rosetta	chi1
126	86.11111	Rosetta	chi1
127	70.57292	Rosetta	chi1
128	59.166656	Rosetta	chi1
129	92.85714	Rosetta	chi1
130	90.131584	Rosetta	chi1
131	99.65277	Rosetta	chi1
132	87.86764	Rosetta	chi1
133	90.460526	Rosetta	chi1
134	83.33333	Rosetta	chi1
135	75.54348	Rosetta	chi1
136	58.072918	Rosetta	chi1
137	85.19737	Rosetta	chi1
138	81.640625	Rosetta	chi1
139	78.78788	Rosetta	chi1
140	34.782608	Rosetta	chi1
141	72.22222	Rosetta	chi1
142	79.27631	Rosetta	chi1
143	78.57143	Rosetta	chi1
144	75.96153	Rosetta	chi1
145	83.41346	Rosetta	chi1
146	93.749985	Rosetta	chi1
147	64.70589	Rosetta	chi1
148	48.828117	Rosetta	chi1
149	77.77778	Rosetta	chi1
150	62.5	Rosetta	chi1
151	80.59211	Rosetta	chi1
152	59.61537	Rosetta	chi1
153	93.75	Rosetta	chi1
154	83.17308	Rosetta	chi1
155	65.80882	Rosetta	chi1
156	70.72368	Rosetta	chi1
157	87.867645	Rosetta	chi1
158	70.588234	Rosetta	chi1
159	49.013157	Rosetta	chi1
160	61.11111	Rosetta	chi1
161	53.69318	Rosetta	chi1
162	87.499985	Rosetta	chi1
163	87.5	Rosetta	chi1
164	79.017845	Rosetta	chi1
165	85.41667	Rosetta	chi1
166	94.44444	Rosetta	chi1
167	69.73685	Rosetta	chi1
168	52.573532	Rosetta	chi1
169	93.75	Rosetta	chi1
170	92.578125	Rosetta	chi1
171	75.0	Rosetta	chi1
172	78.26087	Rosetta	chi1
173	76.92308	Rosetta	chi1
174	76.08696	Rosetta	chi1
175	63.15789	Rosetta	chi1
176	72.159096	Rosetta	chi1
177	73.828125	Rosetta	chi1
178	74.67105	Rosetta	chi1
179	97.81249	Rosetta	chi1
180	65.44118	Rosetta	chi1
181	64.0625	Rosetta	chi1
182	62.15278	Rosetta	chi1
183	79.99999	Rosetta	chi1
184	76.47059	Rosetta	chi1
185	74.99998	Rosetta	chi1
186	82.8125	Rosetta	chi1
187	59.583324	Rosetta	chi1
188	57.352936	Rosetta	chi1
189	50.78125	Rosetta	chi1
190	78.124985	Rosetta	chi1
191	55.172413	Rosetta	chi1
192	80.0	Rosetta	chi1
193	92.49999	Rosetta	chi1
194	69.230774	Rosetta	chi1
195	60.937492	Rosetta	chi1
196	68.09211	Rosetta	chi1
197	62.84722	Rosetta	chi1
198	83.593735	Rosetta	chi1
199	79.51388	Rosetta	chi1
200	72.22222	Rosetta	chi1
201	84.63542	Rosetta	chi1
202	71.42857	Rosetta	chi1
203	92.30769	Rosetta	chi1
204	78.57143	Rosetta	chi1
205	76.923065	Rosetta	chi1
206	60.000004	Rosetta	chi1
207	70.625	Rosetta	chi1
208	63.942307	Rosetta	chi1
209	94.117645	Rosetta	chi1
210	83.82352	Rosetta	chi1
211	100.0	Rosetta	chi1
212	94.85294	Rosetta	chi1
213	94.44444	Rosetta	chi1
214	88.88889	Rosetta	chi1
215	83.33333	Rosetta	chi1
216	52.380955	Rosetta	chi1
217	83.33333	Rosetta	chi1
218	71.484375	Rosetta	chi1
219	75.0	Rosetta	chi1
220	83.33333	Rosetta	chi1
221	85.0	Rosetta	chi1
222	69.117645	Rosetta	chi1
223	85.0	Rosetta	chi1
224	72.05882	Rosetta	chi1
225	84.61539	Rosetta	chi1
226	77.71739	Rosetta	chi1
227	80.078125	Rosetta	chi1
228	80.5147	Rosetta	chi1
229	53.47222	Rosetta	chi1
230	85.83332	Rosetta	chi1
231	77.556816	Rosetta	chi1
232	93.333336	Rosetta	chi1
233	81.25	Rosetta	chi1
234	68.75	Rosetta	chi1
235	71.590904	Rosetta	chi1
236	77.94118	Rosetta	chi1
237	100.0	Rosetta	chi1
238	86.24999	Rosetta	chi1
239	65.83332	Rosetta	chi1
240	62.499992	Rosetta	chi1
241	86.18421	Rosetta	chi1
242	69.85294	Rosetta	chi1
243	77.23214	Rosetta	chi1
244	79.80769	Rosetta	chi1
245	70.08929	Rosetta	chi1
246	92.85714	Rosetta	chi1
247	85.71429	Rosetta	chi1
248	86.666664	Rosetta	chi1
249	68.75	Rosetta	chi1
250	78.87931	Rosetta	chi1
251	69.85294	Rosetta	chi1
252	76.92308	Rosetta	chi1
253	87.867645	Rosetta	chi1
254	78.57143	Rosetta	chi1
255	74.999985	Rosetta	chi1
256	73.82812	Rosetta	chi1
257	42.10526	Rosetta	chi1
258	76.47058	Rosetta	chi1
259	63.636364	Rosetta	chi1
260	57.894737	Rosetta	chi1
261	79.7794	Rosetta	chi1
262	67.2794	Rosetta	chi1
263	66.66667	Rosetta	chi1
264	75.0	Rosetta	chi1
265	75.480774	Rosetta	chi1
266	89.47369	Rosetta	chi1
267	77.43056	Rosetta	chi1
268	60.937492	Rosetta	chi1
269	74.16666	Rosetta	chi1
270	86.11111	Rosetta	chi1
271	72.083336	Rosetta	chi1
272	52.77778	Rosetta	chi1
273	78.47222	Rosetta	chi1
274	93.75	Rosetta	chi1
275	53.260868	Rosetta	chi1
276	84.92646	Rosetta	chi1
277	82.98611	Rosetta	chi1
278	86.666664	Rosetta	chi1
279	85.71429	Rosetta	chi1
280	56.249992	Rosetta	chi1
281	78.94737	Rosetta	chi1
282	78.57141	Rosetta	chi1
283	69.230774	Rosetta	chi1
284	75.367645	Rosetta	chi1
285	76.47058	Rosetta	chi1
286	64.06249	Rosetta	chi1
287	79.04411	Rosetta	chi1
288	74.01315	Rosetta	chi1
289	80.769226	Rosetta	chi1
290	56.25	Rosetta	chi1
291	50.852276	Rosetta	chi1
292	86.666664	Rosetta	chi1
293	85.41666	Rosetta	chi1
294	86.666664	Rosetta	chi1
295	69.58333	Rosetta	chi1
296	99.99999	Rosetta	chi1
297	91.54411	Rosetta	chi1
298	100.0	Rosetta	chi1
299	81.9853	Rosetta	chi1
300	73.86364	Rosetta	chi1
301	63.636364	Rosetta	chi1
302	83.881584	Rosetta	chi1
303	75.0	Rosetta	chi1
304	76.47059	Rosetta	chi1
305	71.25	Rosetta	chi1
306	81.81817	Rosetta	chi1
307	75.297615	Rosetta	chi1
308	87.109375	Rosetta	chi1
309	92.916664	Rosetta	chi1
310	90.234375	Rosetta	chi1
311	99.583336	Rosetta	chi1
312	82.63889	Rosetta	chi1
313	77.34375	Rosetta	chi1
314	85.33653	Rosetta	chi1
315	99.55357	Rosetta	chi1
316	61.02941	Rosetta	chi1
317	98.21427	LigandMPNNwo	chi1
318	69.64285	LigandMPNNwo	chi1
319	47.08333	LigandMPNNwo	chi1
320	66.5625	LigandMPNNwo	chi1
321	86.0294	LigandMPNNwo	chi1
322	73.36956	LigandMPNNwo	chi1
323	57.291668	LigandMPNNwo	chi1
324	54.326923	LigandMPNNwo	chi1
325	80.803566	LigandMPNNwo	chi1
326	74.2647	LigandMPNNwo	chi1
327	91.25	LigandMPNNwo	chi1
328	55.0	LigandMPNNwo	chi1
329	78.57143	LigandMPNNwo	chi1
330	60.26785	LigandMPNNwo	chi1
331	71.306816	LigandMPNNwo	chi1
332	86.02941	LigandMPNNwo	chi1
333	70.83332	LigandMPNNwo	chi1
334	78.125	LigandMPNNwo	chi1
335	61.562504	LigandMPNNwo	chi1
336	100.0	LigandMPNNwo	chi1
337	73.21428	LigandMPNNwo	chi1
338	91.118416	LigandMPNNwo	chi1
339	73.89705	LigandMPNNwo	chi1
340	72.65624	LigandMPNNwo	chi1
341	50.0	LigandMPNNwo	chi1
342	81.25	LigandMPNNwo	chi1
343	76.42045	LigandMPNNwo	chi1
344	73.95833	LigandMPNNwo	chi1
345	83.984375	LigandMPNNwo	chi1
346	75.65788	LigandMPNNwo	chi1
347	93.0147	LigandMPNNwo	chi1
348	71.19565	LigandMPNNwo	chi1
349	85.0	LigandMPNNwo	chi1
350	73.046875	LigandMPNNwo	chi1
351	69.79167	LigandMPNNwo	chi1
352	93.382355	LigandMPNNwo	chi1
353	100.0	LigandMPNNwo	chi1
354	64.14473	LigandMPNNwo	chi1
355	93.75	LigandMPNNwo	chi1
356	30.769232	LigandMPNNwo	chi1
357	89.25	LigandMPNNwo	chi1
358	69.14062	LigandMPNNwo	chi1
359	78.749985	LigandMPNNwo	chi1
360	76.420456	LigandMPNNwo	chi1
361	76.420456	LigandMPNNwo	chi1
362	70.588234	LigandMPNNwo	chi1
363	93.75	LigandMPNNwo	chi1
364	94.097206	LigandMPNNwo	chi1
365	86.875	LigandMPNNwo	chi1
366	99.107124	LigandMPNNwo	chi1
367	88.858696	LigandMPNNwo	chi1
368	85.8173	LigandMPNNwo	chi1
369	55.555557	LigandMPNNwo	chi1
370	78.618416	LigandMPNNwo	chi1
371	83.33333	LigandMPNNwo	chi1
372	89.70587	LigandMPNNwo	chi1
373	71.09374	LigandMPNNwo	chi1
374	84.374985	LigandMPNNwo	chi1
375	76.953125	LigandMPNNwo	chi1
376	75.39061	LigandMPNNwo	chi1
377	66.31944	LigandMPNNwo	chi1
378	71.61458	LigandMPNNwo	chi1
379	71.710526	LigandMPNNwo	chi1
380	85.41667	LigandMPNNwo	chi1
381	69.21295	LigandMPNNwo	chi1
382	93.382355	LigandMPNNwo	chi1
383	57.880436	LigandMPNNwo	chi1
384	93.382355	LigandMPNNwo	chi1
385	55.0	LigandMPNNwo	chi1
386	74.99999	LigandMPNNwo	chi1
387	69.53124	LigandMPNNwo	chi1
388	82.89474	LigandMPNNwo	chi1
389	91.99999	LigandMPNNwo	chi1
390	57.421875	LigandMPNNwo	chi1
391	96.32353	LigandMPNNwo	chi1
392	83.33333	LigandMPNNwo	chi1
393	70.92391	LigandMPNNwo	chi1
394	76.95311	LigandMPNNwo	chi1
395	77.77778	LigandMPNNwo	chi1
396	80.324066	LigandMPNNwo	chi1
397	88.58695	LigandMPNNwo	chi1
398	75.0	LigandMPNNwo	chi1
399	58.455883	LigandMPNNwo	chi1
400	84.13461	LigandMPNNwo	chi1
401	73.82811	LigandMPNNwo	chi1
402	93.75	LigandMPNNwo	chi1
403	95.2381	LigandMPNNwo	chi1
404	69.852936	LigandMPNNwo	chi1
405	83.75	LigandMPNNwo	chi1
406	81.69641	LigandMPNNwo	chi1
407	75.39061	LigandMPNNwo	chi1
408	80.88235	LigandMPNNwo	chi1
409	90.07353	LigandMPNNwo	chi1
410	85.29411	LigandMPNNwo	chi1
411	84.92647	LigandMPNNwo	chi1
412	67.96874	LigandMPNNwo	chi1
413	81.90789	LigandMPNNwo	chi1
414	96.875	LigandMPNNwo	chi1
415	59.999992	LigandMPNNwo	chi1
416	80.416664	LigandMPNNwo	chi1
417	85.22727	LigandMPNNwo	chi1
418	84.659096	LigandMPNNwo	chi1
419	75.89286	LigandMPNNwo	chi1
420	81.617645	LigandMPNNwo	chi1
421	89.48864	LigandMPNNwo	chi1
422	87.916664	LigandMPNNwo	chi1
423	92.85714	LigandMPNNwo	chi1
424	100.0	LigandMPNNwo	chi1
425	78.4375	LigandMPNNwo	chi1
426	68.74999	LigandMPNNwo	chi1
427	66.015625	LigandMPNNwo	chi1
428	74.609375	LigandMPNNwo	chi1
429	100.0	LigandMPNNwo	chi1
430	99.999985	LigandMPNNwo	chi1
431	67.89773	LigandMPNNwo	chi1
432	72.26561	LigandMPNNwo	chi1
433	87.499985	LigandMPNNwo	chi1
434	81.25	LigandMPNNwo	chi1
435	85.32609	LigandMPNNwo	chi1
436	87.5	LigandMPNNwo	chi1
437	83.33333	LigandMPNNwo	chi1
438	66.25	LigandMPNNwo	chi1
439	76.04167	LigandMPNNwo	chi1
440	82.608696	LigandMPNNwo	chi1
441	79.61956	LigandMPNNwo	chi1
442	89.77273	LigandMPNNwo	chi1
443	82.63889	LigandMPNNwo	chi1
444	77.34375	LigandMPNNwo	chi1
445	75.83333	LigandMPNNwo	chi1
446	92.85714	LigandMPNNwo	chi1
447	90.789474	LigandMPNNwo	chi1
448	88.54166	LigandMPNNwo	chi1
449	90.07352	LigandMPNNwo	chi1
450	90.460526	LigandMPNNwo	chi1
451	80.416664	LigandMPNNwo	chi1
452	86.95652	LigandMPNNwo	chi1
453	76.04167	LigandMPNNwo	chi1
454	88.15789	LigandMPNNwo	chi1
455	89.0625	LigandMPNNwo	chi1
456	85.22727	LigandMPNNwo	chi1
457	73.641304	LigandMPNNwo	chi1
458	79.86111	LigandMPNNwo	chi1
459	89.14474	LigandMPNNwo	chi1
460	91.51786	LigandMPNNwo	chi1
461	87.98077	LigandMPNNwo	chi1
462	93.02884	LigandMPNNwo	chi1
463	89.45311	LigandMPNNwo	chi1
464	68.75	LigandMPNNwo	chi1
465	63.281242	LigandMPNNwo	chi1
466	82.29167	LigandMPNNwo	chi1
467	87.5	LigandMPNNwo	chi1
468	79.60526	LigandMPNNwo	chi1
469	52.88461	LigandMPNNwo	chi1
470	87.890625	LigandMPNNwo	chi1
471	100.0	LigandMPNNwo	chi1
472	98.52941	LigandMPNNwo	chi1
473	82.89473	LigandMPNNwo	chi1
474	79.04411	LigandMPNNwo	chi1
475	76.47059	LigandMPNNwo	chi1
476	65.131584	LigandMPNNwo	chi1
477	58.333332	LigandMPNNwo	chi1
478	73.01136	LigandMPNNwo	chi1
479	99.999985	LigandMPNNwo	chi1
480	87.890625	LigandMPNNwo	chi1
481	98.21427	LigandMPNNwo	chi1
482	83.10185	LigandMPNNwo	chi1
483	84.375	LigandMPNNwo	chi1
484	61.513157	LigandMPNNwo	chi1
485	55.514706	LigandMPNNwo	chi1
486	87.5	LigandMPNNwo	chi1
487	99.609375	LigandMPNNwo	chi1
488	92.8125	LigandMPNNwo	chi1
489	93.20652	LigandMPNNwo	chi1
490	90.38461	LigandMPNNwo	chi1
491	98.641304	LigandMPNNwo	chi1
492	76.64474	LigandMPNNwo	chi1
493	70.73864	LigandMPNNwo	chi1
494	78.90625	LigandMPNNwo	chi1
495	80.92105	LigandMPNNwo	chi1
496	92.81249	LigandMPNNwo	chi1
497	82.72059	LigandMPNNwo	chi1
498	74.609375	LigandMPNNwo	chi1
499	78.47222	LigandMPNNwo	chi1
500	87.499985	LigandMPNNwo	chi1
501	83.45589	LigandMPNNwo	chi1
502	91.66664	LigandMPNNwo	chi1
503	77.34375	LigandMPNNwo	chi1
504	79.58332	LigandMPNNwo	chi1
505	66.17646	LigandMPNNwo	chi1
506	59.375	LigandMPNNwo	chi1
507	91.96427	LigandMPNNwo	chi1
508	62.5	LigandMPNNwo	chi1
509	80.0	LigandMPNNwo	chi1
510	87.08332	LigandMPNNwo	chi1
511	84.13461	LigandMPNNwo	chi1
512	81.24999	LigandMPNNwo	chi1
513	73.35526	LigandMPNNwo	chi1
514	83.33333	LigandMPNNwo	chi1
515	87.10936	LigandMPNNwo	chi1
516	90.624985	LigandMPNNwo	chi1
517	78.47222	LigandMPNNwo	chi1
518	91.92708	LigandMPNNwo	chi1
519	77.97619	LigandMPNNwo	chi1
520	80.28847	LigandMPNNwo	chi1
521	94.19643	LigandMPNNwo	chi1
522	91.34614	LigandMPNNwo	chi1
523	71.25	LigandMPNNwo	chi1
524	81.25	LigandMPNNwo	chi1
525	59.134613	LigandMPNNwo	chi1
526	100.0	LigandMPNNwo	chi1
527	78.308815	LigandMPNNwo	chi1
528	100.0	LigandMPNNwo	chi1
529	100.0	LigandMPNNwo	chi1
530	94.44444	LigandMPNNwo	chi1
531	94.09722	LigandMPNNwo	chi1
532	94.44444	LigandMPNNwo	chi1
533	70.2381	LigandMPNNwo	chi1
534	80.35714	LigandMPNNwo	chi1
535	71.875	LigandMPNNwo	chi1
536	100.0	LigandMPNNwo	chi1
537	100.0	LigandMPNNwo	chi1
538	85.625	LigandMPNNwo	chi1
539	79.411766	LigandMPNNwo	chi1
540	85.0	LigandMPNNwo	chi1
541	73.52941	LigandMPNNwo	chi1
542	99.03847	LigandMPNNwo	chi1
543	84.23913	LigandMPNNwo	chi1
544	80.859375	LigandMPNNwo	chi1
545	82.35294	LigandMPNNwo	chi1
546	65.97222	LigandMPNNwo	chi1
547	86.66666	LigandMPNNwo	chi1
548	73.29545	LigandMPNNwo	chi1
549	95.0	LigandMPNNwo	chi1
550	94.140625	LigandMPNNwo	chi1
551	82.03125	LigandMPNNwo	chi1
552	74.431816	LigandMPNNwo	chi1
553	70.22059	LigandMPNNwo	chi1
554	97.5	LigandMPNNwo	chi1
555	86.66666	LigandMPNNwo	chi1
556	93.749985	LigandMPNNwo	chi1
557	98.04686	LigandMPNNwo	chi1
558	80.59211	LigandMPNNwo	chi1
559	78.67647	LigandMPNNwo	chi1
560	91.51786	LigandMPNNwo	chi1
561	93.269226	LigandMPNNwo	chi1
562	93.75	LigandMPNNwo	chi1
563	97.32143	LigandMPNNwo	chi1
564	89.73214	LigandMPNNwo	chi1
565	86.666664	LigandMPNNwo	chi1
566	96.666664	LigandMPNNwo	chi1
567	80.60345	LigandMPNNwo	chi1
568	76.47059	LigandMPNNwo	chi1
569	100.0	LigandMPNNwo	chi1
570	95.95589	LigandMPNNwo	chi1
571	88.83929	LigandMPNNwo	chi1
572	89.58331	LigandMPNNwo	chi1
573	96.093735	LigandMPNNwo	chi1
574	50.65789	LigandMPNNwo	chi1
575	88.23528	LigandMPNNwo	chi1
576	77.840904	LigandMPNNwo	chi1
577	54.605263	LigandMPNNwo	chi1
578	72.79411	LigandMPNNwo	chi1
579	88.97058	LigandMPNNwo	chi1
580	75.59524	LigandMPNNwo	chi1
581	85.41667	LigandMPNNwo	chi1
582	81.00961	LigandMPNNwo	chi1
583	80.92105	LigandMPNNwo	chi1
584	79.16667	LigandMPNNwo	chi1
585	80.07811	LigandMPNNwo	chi1
586	93.33332	LigandMPNNwo	chi1
587	88.194435	LigandMPNNwo	chi1
588	63.75	LigandMPNNwo	chi1
589	83.68056	LigandMPNNwo	chi1
590	73.61111	LigandMPNNwo	chi1
591	90.625	LigandMPNNwo	chi1
592	68.478264	LigandMPNNwo	chi1
593	95.95587	LigandMPNNwo	chi1
594	83.33333	LigandMPNNwo	chi1
595	93.333336	LigandMPNNwo	chi1
596	84.375	LigandMPNNwo	chi1
597	58.65384	LigandMPNNwo	chi1
598	89.47369	LigandMPNNwo	chi1
599	82.142845	LigandMPNNwo	chi1
600	87.980774	LigandMPNNwo	chi1
601	83.45589	LigandMPNNwo	chi1
602	88.23528	LigandMPNNwo	chi1
603	92.968735	LigandMPNNwo	chi1
604	75.0	LigandMPNNwo	chi1
605	84.210526	LigandMPNNwo	chi1
606	87.25961	LigandMPNNwo	chi1
607	62.75	LigandMPNNwo	chi1
608	74.14773	LigandMPNNwo	chi1
609	87.08333	LigandMPNNwo	chi1
610	87.08332	LigandMPNNwo	chi1
611	92.083336	LigandMPNNwo	chi1
612	87.49999	LigandMPNNwo	chi1
613	99.99999	LigandMPNNwo	chi1
614	90.07353	LigandMPNNwo	chi1
615	94.117645	LigandMPNNwo	chi1
616	88.2353	LigandMPNNwo	chi1
617	85.51136	LigandMPNNwo	chi1
618	78.409096	LigandMPNNwo	chi1
619	78.618416	LigandMPNNwo	chi1
620	76.97369	LigandMPNNwo	chi1
621	86.7647	LigandMPNNwo	chi1
622	88.75	LigandMPNNwo	chi1
623	99.999985	LigandMPNNwo	chi1
624	72.02381	LigandMPNNwo	chi1
625	98.828125	LigandMPNNwo	chi1
626	81.666664	LigandMPNNwo	chi1
627	88.28125	LigandMPNNwo	chi1
628	100.0	LigandMPNNwo	chi1
629	94.44444	LigandMPNNwo	chi1
630	89.58333	LigandMPNNwo	chi1
631	89.90385	LigandMPNNwo	chi1
632	100.0	LigandMPNNwo	chi1
633	80.882355	LigandMPNNwo	chi1
634	96.42856	LigandMPNN	chi1
635	82.14285	LigandMPNN	chi1
636	42.916664	LigandMPNN	chi1
637	82.5	LigandMPNN	chi1
638	82.35293	LigandMPNN	chi1
639	67.11956	LigandMPNN	chi1
640	58.072918	LigandMPNN	chi1
641	52.884613	LigandMPNN	chi1
642	95.535706	LigandMPNN	chi1
643	79.04411	LigandMPNN	chi1
644	83.75	LigandMPNN	chi1
645	47.916664	LigandMPNN	chi1
646	83.92857	LigandMPNN	chi1
647	55.803562	LigandMPNN	chi1
648	67.61364	LigandMPNN	chi1
649	87.5	LigandMPNN	chi1
650	60.93749	LigandMPNN	chi1
651	83.806816	LigandMPNN	chi1
652	57.5	LigandMPNN	chi1
653	100.0	LigandMPNN	chi1
654	72.32142	LigandMPNN	chi1
655	96.710526	LigandMPNN	chi1
656	79.04411	LigandMPNN	chi1
657	75.52083	LigandMPNN	chi1
658	50.78125	LigandMPNN	chi1
659	77.960526	LigandMPNN	chi1
660	80.39772	LigandMPNN	chi1
661	73.263885	LigandMPNN	chi1
662	86.328125	LigandMPNN	chi1
663	74.342094	LigandMPNN	chi1
664	94.117645	LigandMPNN	chi1
665	71.19565	LigandMPNN	chi1
666	87.8125	LigandMPNN	chi1
667	85.546875	LigandMPNN	chi1
668	75.0	LigandMPNN	chi1
669	94.117645	LigandMPNN	chi1
670	100.0	LigandMPNN	chi1
671	70.39473	LigandMPNN	chi1
672	91.66667	LigandMPNN	chi1
673	36.057693	LigandMPNN	chi1
674	94.0	LigandMPNN	chi1
675	70.31249	LigandMPNN	chi1
676	83.124985	LigandMPNN	chi1
677	71.590904	LigandMPNN	chi1
678	79.545456	LigandMPNN	chi1
679	71.69118	LigandMPNN	chi1
680	94.09722	LigandMPNN	chi1
681	92.70831	LigandMPNN	chi1
682	92.5	LigandMPNN	chi1
683	95.5357	LigandMPNN	chi1
684	88.04348	LigandMPNN	chi1
685	84.61538	LigandMPNN	chi1
686	64.58333	LigandMPNN	chi1
687	78.94737	LigandMPNN	chi1
688	83.85417	LigandMPNN	chi1
689	88.23528	LigandMPNN	chi1
690	88.281235	LigandMPNN	chi1
691	90.23436	LigandMPNN	chi1
692	90.234375	LigandMPNN	chi1
693	89.45311	LigandMPNN	chi1
694	72.91667	LigandMPNN	chi1
695	70.83333	LigandMPNN	chi1
696	73.35526	LigandMPNN	chi1
697	88.9881	LigandMPNN	chi1
698	72.68518	LigandMPNN	chi1
699	100.0	LigandMPNN	chi1
700	70.38044	LigandMPNN	chi1
701	93.75	LigandMPNN	chi1
702	77.1875	LigandMPNN	chi1
703	81.64061	LigandMPNN	chi1
704	78.906235	LigandMPNN	chi1
705	85.19737	LigandMPNN	chi1
706	93.49999	LigandMPNN	chi1
707	75.390625	LigandMPNN	chi1
708	100.0	LigandMPNN	chi1
709	89.28571	LigandMPNN	chi1
710	73.097824	LigandMPNN	chi1
711	86.718735	LigandMPNN	chi1
712	92.01389	LigandMPNN	chi1
713	85.64814	LigandMPNN	chi1
714	91.84782	LigandMPNN	chi1
715	81.640625	LigandMPNN	chi1
716	61.764706	LigandMPNN	chi1
717	90.38461	LigandMPNN	chi1
718	95.7031	LigandMPNN	chi1
719	86.95652	LigandMPNN	chi1
720	95.2381	LigandMPNN	chi1
721	75.367645	LigandMPNN	chi1
722	84.0625	LigandMPNN	chi1
723	83.0357	LigandMPNN	chi1
724	84.76561	LigandMPNN	chi1
725	76.47058	LigandMPNN	chi1
726	94.85294	LigandMPNN	chi1
727	84.92647	LigandMPNN	chi1
728	84.55882	LigandMPNN	chi1
729	74.99999	LigandMPNN	chi1
730	82.56579	LigandMPNN	chi1
731	97.91667	LigandMPNN	chi1
732	59.999992	LigandMPNN	chi1
733	84.58333	LigandMPNN	chi1
734	93.75	LigandMPNN	chi1
735	89.48864	LigandMPNN	chi1
736	81.25	LigandMPNN	chi1
737	83.088234	LigandMPNN	chi1
738	94.60227	LigandMPNN	chi1
739	89.58333	LigandMPNN	chi1
740	93.75	LigandMPNN	chi1
741	100.0	LigandMPNN	chi1
742	80.0	LigandMPNN	chi1
743	77.94117	LigandMPNN	chi1
744	73.046875	LigandMPNN	chi1
745	77.34375	LigandMPNN	chi1
746	100.0	LigandMPNN	chi1
747	97.115364	LigandMPNN	chi1
748	66.193184	LigandMPNN	chi1
749	79.29686	LigandMPNN	chi1
750	96.42856	LigandMPNN	chi1
751	82.98611	LigandMPNN	chi1
752	88.58696	LigandMPNN	chi1
753	89.94565	LigandMPNN	chi1
754	82.29167	LigandMPNN	chi1
755	65.416664	LigandMPNN	chi1
756	77.60417	LigandMPNN	chi1
757	84.78261	LigandMPNN	chi1
758	79.347824	LigandMPNN	chi1
759	87.5	LigandMPNN	chi1
760	88.54167	LigandMPNN	chi1
761	77.34375	LigandMPNN	chi1
762	67.08332	LigandMPNN	chi1
763	99.10714	LigandMPNN	chi1
764	90.460526	LigandMPNN	chi1
765	92.3611	LigandMPNN	chi1
766	92.279396	LigandMPNN	chi1
767	93.09211	LigandMPNN	chi1
768	81.66666	LigandMPNN	chi1
769	90.48913	LigandMPNN	chi1
770	76.82292	LigandMPNN	chi1
771	89.14474	LigandMPNN	chi1
772	93.75	LigandMPNN	chi1
773	86.36364	LigandMPNN	chi1
774	77.44565	LigandMPNN	chi1
775	87.5	LigandMPNN	chi1
776	92.10526	LigandMPNN	chi1
777	96.42857	LigandMPNN	chi1
778	88.221146	LigandMPNN	chi1
779	92.78845	LigandMPNN	chi1
780	96.093735	LigandMPNN	chi1
781	72.05882	LigandMPNN	chi1
782	74.60937	LigandMPNN	chi1
783	85.76389	LigandMPNN	chi1
784	86.328125	LigandMPNN	chi1
785	79.93421	LigandMPNN	chi1
786	57.692303	LigandMPNN	chi1
787	88.28125	LigandMPNN	chi1
788	97.11539	LigandMPNN	chi1
789	98.89706	LigandMPNN	chi1
790	87.49999	LigandMPNN	chi1
791	93.382355	LigandMPNN	chi1
792	74.2647	LigandMPNN	chi1
793	63.815792	LigandMPNN	chi1
794	61.11111	LigandMPNN	chi1
795	73.86364	LigandMPNN	chi1
796	99.999985	LigandMPNN	chi1
797	95.3125	LigandMPNN	chi1
798	93.749985	LigandMPNN	chi1
799	85.64815	LigandMPNN	chi1
800	86.11111	LigandMPNN	chi1
801	68.75	LigandMPNN	chi1
802	61.397057	LigandMPNN	chi1
803	93.75	LigandMPNN	chi1
804	100.0	LigandMPNN	chi1
805	92.1875	LigandMPNN	chi1
806	93.20652	LigandMPNN	chi1
807	89.42308	LigandMPNN	chi1
808	99.45652	LigandMPNN	chi1
809	78.94737	LigandMPNN	chi1
810	73.295456	LigandMPNN	chi1
811	87.5	LigandMPNN	chi1
812	88.48685	LigandMPNN	chi1
813	92.49999	LigandMPNN	chi1
814	84.92647	LigandMPNN	chi1
815	75.0	LigandMPNN	chi1
816	74.65278	LigandMPNN	chi1
817	99.58332	LigandMPNN	chi1
818	82.72059	LigandMPNN	chi1
819	92.18747	LigandMPNN	chi1
820	79.296875	LigandMPNN	chi1
821	79.99999	LigandMPNN	chi1
822	71.69117	LigandMPNN	chi1
823	71.09375	LigandMPNN	chi1
824	97.767845	LigandMPNN	chi1
825	64.87069	LigandMPNN	chi1
826	85.41667	LigandMPNN	chi1
827	87.08332	LigandMPNN	chi1
828	84.61539	LigandMPNN	chi1
829	91.14583	LigandMPNN	chi1
830	73.68421	LigandMPNN	chi1
831	87.5	LigandMPNN	chi1
832	81.64061	LigandMPNN	chi1
833	92.01388	LigandMPNN	chi1
834	82.29167	LigandMPNN	chi1
835	91.66667	LigandMPNN	chi1
836	76.78571	LigandMPNN	chi1
837	86.05769	LigandMPNN	chi1
838	89.28571	LigandMPNN	chi1
839	92.30768	LigandMPNN	chi1
840	70.0	LigandMPNN	chi1
841	86.25	LigandMPNN	chi1
842	60.096157	LigandMPNN	chi1
843	100.0	LigandMPNN	chi1
844	77.20587	LigandMPNN	chi1
845	100.0	LigandMPNN	chi1
846	100.0	LigandMPNN	chi1
847	94.09722	LigandMPNN	chi1
848	92.70833	LigandMPNN	chi1
849	94.44444	LigandMPNN	chi1
850	67.85714	LigandMPNN	chi1
851	84.22619	LigandMPNN	chi1
852	76.171875	LigandMPNN	chi1
853	100.0	LigandMPNN	chi1
854	100.0	LigandMPNN	chi1
855	90.3125	LigandMPNN	chi1
856	83.088234	LigandMPNN	chi1
857	85.0	LigandMPNN	chi1
858	79.77941	LigandMPNN	chi1
859	99.03847	LigandMPNN	chi1
860	91.57609	LigandMPNN	chi1
861	75.78125	LigandMPNN	chi1
862	82.72059	LigandMPNN	chi1
863	73.26389	LigandMPNN	chi1
864	86.66666	LigandMPNN	chi1
865	79.82954	LigandMPNN	chi1
866	95.83333	LigandMPNN	chi1
867	93.75	LigandMPNN	chi1
868	87.890625	LigandMPNN	chi1
869	83.806816	LigandMPNN	chi1
870	77.20589	LigandMPNN	chi1
871	100.0	LigandMPNN	chi1
872	86.66666	LigandMPNN	chi1
873	93.33332	LigandMPNN	chi1
874	98.437485	LigandMPNN	chi1
875	84.210526	LigandMPNN	chi1
876	78.30882	LigandMPNN	chi1
877	92.41071	LigandMPNN	chi1
878	97.11539	LigandMPNN	chi1
879	92.85714	LigandMPNN	chi1
880	98.66071	LigandMPNN	chi1
881	97.76786	LigandMPNN	chi1
882	93.333336	LigandMPNN	chi1
883	99.583336	LigandMPNN	chi1
884	82.11207	LigandMPNN	chi1
885	75.0	LigandMPNN	chi1
886	95.19231	LigandMPNN	chi1
887	93.382355	LigandMPNN	chi1
888	92.85714	LigandMPNN	chi1
889	89.06248	LigandMPNN	chi1
890	96.48436	LigandMPNN	chi1
891	50.32894	LigandMPNN	chi1
892	91.17646	LigandMPNN	chi1
893	82.38636	LigandMPNN	chi1
894	65.460526	LigandMPNN	chi1
895	78.308815	LigandMPNN	chi1
896	93.38234	LigandMPNN	chi1
897	77.38096	LigandMPNN	chi1
898	87.5	LigandMPNN	chi1
899	85.09615	LigandMPNN	chi1
900	79.27631	LigandMPNN	chi1
901	75.34722	LigandMPNN	chi1
902	87.10936	LigandMPNN	chi1
903	89.58332	LigandMPNN	chi1
904	82.63888	LigandMPNN	chi1
905	79.583336	LigandMPNN	chi1
906	82.29167	LigandMPNN	chi1
907	73.26389	LigandMPNN	chi1
908	96.875	LigandMPNN	chi1
909	82.33696	LigandMPNN	chi1
910	94.11764	LigandMPNN	chi1
911	82.29167	LigandMPNN	chi1
912	100.0	LigandMPNN	chi1
913	85.26786	LigandMPNN	chi1
914	51.923065	LigandMPNN	chi1
915	94.73685	LigandMPNN	chi1
916	92.85713	LigandMPNN	chi1
917	89.90385	LigandMPNN	chi1
918	82.72059	LigandMPNN	chi1
919	88.60293	LigandMPNN	chi1
920	93.35936	LigandMPNN	chi1
921	78.67647	LigandMPNN	chi1
922	82.89474	LigandMPNN	chi1
923	89.18269	LigandMPNN	chi1
924	65.0	LigandMPNN	chi1
925	75.0	LigandMPNN	chi1
926	87.08333	LigandMPNN	chi1
927	87.499985	LigandMPNN	chi1
928	92.916664	LigandMPNN	chi1
929	92.916664	LigandMPNN	chi1
930	99.99999	LigandMPNN	chi1
931	90.80882	LigandMPNN	chi1
932	100.0	LigandMPNN	chi1
933	88.2353	LigandMPNN	chi1
934	85.22727	LigandMPNN	chi1
935	80.681816	LigandMPNN	chi1
936	78.94737	LigandMPNN	chi1
937	81.25	LigandMPNN	chi1
938	94.117645	LigandMPNN	chi1
939	93.333336	LigandMPNN	chi1
940	99.999985	LigandMPNN	chi1
941	77.38096	LigandMPNN	chi1
942	94.140625	LigandMPNN	chi1
943	90.833336	LigandMPNN	chi1
944	87.109375	LigandMPNN	chi1
945	100.0	LigandMPNN	chi1
946	94.44444	LigandMPNN	chi1
947	94.53125	LigandMPNN	chi1
948	91.105774	LigandMPNN	chi1
949	100.0	LigandMPNN	chi1
950	76.47059	LigandMPNN	chi1
951	74.99999	Rosetta	chi2
952	39.999992	Rosetta	chi2
953	8.333332	Rosetta	chi2
954	44.444447	Rosetta	chi2
955	43.74997	Rosetta	chi2
956	20.13888	Rosetta	chi2
957	17.105263	Rosetta	chi2
958	41.07141	Rosetta	chi2
959	63.636353	Rosetta	chi2
960	0.0	Rosetta	chi2
961	44.736843	Rosetta	chi2
962	18.181818	Rosetta	chi2
963	47.368423	Rosetta	chi2
964	20.624994	Rosetta	chi2
965	42.083332	Rosetta	chi2
966	58.928574	Rosetta	chi2
967	22.222218	Rosetta	chi2
968	40.0	Rosetta	chi2
969	54.464275	Rosetta	chi2
970	54.54545	Rosetta	chi2
971	37.49999	Rosetta	chi2
972	52.205883	Rosetta	chi2
973	51.923065	Rosetta	chi2
974	30.263155	Rosetta	chi2
975	12.499998	Rosetta	chi2
976	54.166668	Rosetta	chi2
977	52.631577	Rosetta	chi2
978	28.906244	Rosetta	chi2
979	56.66666	Rosetta	chi2
980	24.166664	Rosetta	chi2
981	46.09375	Rosetta	chi2
982	41.36905	Rosetta	chi2
983	53.676468	Rosetta	chi2
984	67.968735	Rosetta	chi2
985	33.333332	Rosetta	chi2
986	65.416664	Rosetta	chi2
987	59.999992	Rosetta	chi2
988	28.571424	Rosetta	chi2
989	52.380955	Rosetta	chi2
990	10.0	Rosetta	chi2
991	76.63044	Rosetta	chi2
992	38.461533	Rosetta	chi2
993	71.42855	Rosetta	chi2
994	29.411766	Rosetta	chi2
995	40.441177	Rosetta	chi2
996	41.66666	Rosetta	chi2
997	46.875	Rosetta	chi2
998	58.82352	Rosetta	chi2
999	58.823532	Rosetta	chi2
1000	47.499992	Rosetta	chi2
1001	41.17647	Rosetta	chi2
1002	57.986103	Rosetta	chi2
1003	25.0	Rosetta	chi2
1004	44.852943	Rosetta	chi2
1005	63.636364	Rosetta	chi2
1006	56.24999	Rosetta	chi2
1007	49.999992	Rosetta	chi2
1008	60.624973	Rosetta	chi2
1009	59.999992	Rosetta	chi2
1010	52.499992	Rosetta	chi2
1011	39.58333	Rosetta	chi2
1012	43.092106	Rosetta	chi2
1013	33.333332	Rosetta	chi2
1014	49.632347	Rosetta	chi2
1015	39.999996	Rosetta	chi2
1016	65.833336	Rosetta	chi2
1017	31.25	Rosetta	chi2
1018	54.779404	Rosetta	chi2
1019	27.734371	Rosetta	chi2
1020	46.15384	Rosetta	chi2
1021	38.461533	Rosetta	chi2
1022	44.444447	Rosetta	chi2
1023	68.421036	Rosetta	chi2
1024	59.999992	Rosetta	chi2
1025	47.15908	Rosetta	chi2
1026	50.0	Rosetta	chi2
1027	47.058823	Rosetta	chi2
1028	44.886353	Rosetta	chi2
1029	53.645824	Rosetta	chi2
1030	47.368416	Rosetta	chi2
1031	41.874992	Rosetta	chi2
1032	38.46154	Rosetta	chi2
1033	24.553572	Rosetta	chi2
1034	63.352276	Rosetta	chi2
1035	57.916653	Rosetta	chi2
1036	51.73611	Rosetta	chi2
1037	62.86764	Rosetta	chi2
1038	15.384616	Rosetta	chi2
1039	66.79687	Rosetta	chi2
1040	44.886356	Rosetta	chi2
1041	64.999985	Rosetta	chi2
1042	63.636356	Rosetta	chi2
1043	31.874996	Rosetta	chi2
1044	37.980766	Rosetta	chi2
1045	42.857143	Rosetta	chi2
1046	19.999994	Rosetta	chi2
1047	62.5	Rosetta	chi2
1048	73.828125	Rosetta	chi2
1049	40.624992	Rosetta	chi2
1050	49.999992	Rosetta	chi2
1051	67.499985	Rosetta	chi2
1052	51.249992	Rosetta	chi2
1053	54.910706	Rosetta	chi2
1054	52.8409	Rosetta	chi2
1055	55.83333	Rosetta	chi2
1056	51.442307	Rosetta	chi2
1057	51.041668	Rosetta	chi2
1058	70.454544	Rosetta	chi2
1059	56.25	Rosetta	chi2
1060	59.37499	Rosetta	chi2
1061	57.211536	Rosetta	chi2
1062	43.30357	Rosetta	chi2
1063	60.416656	Rosetta	chi2
1064	49.999992	Rosetta	chi2
1065	23.529411	Rosetta	chi2
1066	46.634613	Rosetta	chi2
1067	47.395824	Rosetta	chi2
1068	69.642845	Rosetta	chi2
1069	66.25	Rosetta	chi2
1070	64.375	Rosetta	chi2
1071	37.890625	Rosetta	chi2
1072	41.666664	Rosetta	chi2
1073	34.191174	Rosetta	chi2
1074	46.666664	Rosetta	chi2
1075	32.499996	Rosetta	chi2
1076	33.749996	Rosetta	chi2
1077	49.583332	Rosetta	chi2
1078	45.13889	Rosetta	chi2
1079	57.291656	Rosetta	chi2
1080	59.999992	Rosetta	chi2
1081	67.70833	Rosetta	chi2
1082	58.333324	Rosetta	chi2
1083	56.818176	Rosetta	chi2
1084	74.999985	Rosetta	chi2
1085	54.166656	Rosetta	chi2
1086	41.118423	Rosetta	chi2
1087	44.374996	Rosetta	chi2
1088	55.555546	Rosetta	chi2
1089	63.636353	Rosetta	chi2
1090	47.826088	Rosetta	chi2
1091	13.333334	Rosetta	chi2
1092	45.833336	Rosetta	chi2
1093	36.16071	Rosetta	chi2
1094	50.0	Rosetta	chi2
1095	54.60525	Rosetta	chi2
1096	59.86841	Rosetta	chi2
1097	83.33332	Rosetta	chi2
1098	28.571411	Rosetta	chi2
1099	20.535713	Rosetta	chi2
1100	29.910713	Rosetta	chi2
1101	27.083334	Rosetta	chi2
1102	54.77941	Rosetta	chi2
1103	37.499992	Rosetta	chi2
1104	74.519226	Rosetta	chi2
1105	56.25	Rosetta	chi2
1106	48.86363	Rosetta	chi2
1107	49.166668	Rosetta	chi2
1108	70.08927	Rosetta	chi2
1109	46.153847	Rosetta	chi2
1110	21.25	Rosetta	chi2
1111	35.714287	Rosetta	chi2
1112	23.161764	Rosetta	chi2
1113	56.24999	Rosetta	chi2
1114	60.416664	Rosetta	chi2
1115	53.749992	Rosetta	chi2
1116	41.5625	Rosetta	chi2
1117	90.384605	Rosetta	chi2
1118	43.75	Rosetta	chi2
1119	32.291664	Rosetta	chi2
1120	63.06818	Rosetta	chi2
1121	69.23074	Rosetta	chi2
1122	47.05882	Rosetta	chi2
1123	63.157887	Rosetta	chi2
1124	50.25	Rosetta	chi2
1125	60.526318	Rosetta	chi2
1126	73.333336	Rosetta	chi2
1127	58.333332	Rosetta	chi2
1128	48.12499	Rosetta	chi2
1129	66.66666	Rosetta	chi2
1130	66.015625	Rosetta	chi2
1131	36.53846	Rosetta	chi2
1132	43.303566	Rosetta	chi2
1133	51.339287	Rosetta	chi2
1134	39.999992	Rosetta	chi2
1135	62.946426	Rosetta	chi2
1136	58.33332	Rosetta	chi2
1137	53.645832	Rosetta	chi2
1138	60.22727	Rosetta	chi2
1139	29.910717	Rosetta	chi2
1140	36.05769	Rosetta	chi2
1141	55.624992	Rosetta	chi2
1142	19.318182	Rosetta	chi2
1143	30.000002	Rosetta	chi2
1144	63.06817	Rosetta	chi2
1145	28.977272	Rosetta	chi2
1146	26.388884	Rosetta	chi2
1147	59.166664	Rosetta	chi2
1148	43.749992	Rosetta	chi2
1149	86.45833	Rosetta	chi2
1150	69.79166	Rosetta	chi2
1151	50.390625	Rosetta	chi2
1152	72.03947	Rosetta	chi2
1153	52.205883	Rosetta	chi2
1154	59.659092	Rosetta	chi2
1155	41.666664	Rosetta	chi2
1156	62.98076	Rosetta	chi2
1157	39.453125	Rosetta	chi2
1158	38.28125	Rosetta	chi2
1159	30.514706	Rosetta	chi2
1160	58.333332	Rosetta	chi2
1161	62.019222	Rosetta	chi2
1162	65.624985	Rosetta	chi2
1163	53.365387	Rosetta	chi2
1164	48.214287	Rosetta	chi2
1165	77.88461	Rosetta	chi2
1166	55.76923	Rosetta	chi2
1167	48.046867	Rosetta	chi2
1168	54.934208	Rosetta	chi2
1169	57.14286	Rosetta	chi2
1170	55.555557	Rosetta	chi2
1171	55.555553	Rosetta	chi2
1172	74.99999	Rosetta	chi2
1173	40.865387	Rosetta	chi2
1174	65.234375	Rosetta	chi2
1175	58.928566	Rosetta	chi2
1176	72.72727	Rosetta	chi2
1177	29.166666	Rosetta	chi2
1178	47.76786	Rosetta	chi2
1179	49.60937	Rosetta	chi2
1180	32.58928	Rosetta	chi2
1181	63.636356	Rosetta	chi2
1182	49.999992	Rosetta	chi2
1183	86.249985	Rosetta	chi2
1184	64.77272	Rosetta	chi2
1185	29.999996	Rosetta	chi2
1186	37.499996	Rosetta	chi2
1187	48.863636	Rosetta	chi2
1188	99.43181	Rosetta	chi2
1189	53.977264	Rosetta	chi2
1190	43.749992	Rosetta	chi2
1191	63.636353	Rosetta	chi2
1192	55.769222	Rosetta	chi2
1193	60.833336	Rosetta	chi2
1194	57.8125	Rosetta	chi2
1195	76.13636	Rosetta	chi2
1196	66.666664	Rosetta	chi2
1197	85.41667	Rosetta	chi2
1198	58.333332	Rosetta	chi2
1199	76.92308	Rosetta	chi2
1200	36.05769	Rosetta	chi2
1201	68.42105	Rosetta	chi2
1202	52.499996	Rosetta	chi2
1203	63.75	Rosetta	chi2
1204	58.33332	Rosetta	chi2
1205	66.66667	Rosetta	chi2
1206	56.77081	Rosetta	chi2
1207	48.828125	Rosetta	chi2
1208	35.71428	Rosetta	chi2
1209	59.999985	Rosetta	chi2
1210	63.39285	Rosetta	chi2
1211	26.666664	Rosetta	chi2
1212	38.83928	Rosetta	chi2
1213	52.941174	Rosetta	chi2
1214	46.666668	Rosetta	chi2
1215	58.593742	Rosetta	chi2
1216	54.46428	Rosetta	chi2
1217	62.5	Rosetta	chi2
1218	59.58333	Rosetta	chi2
1219	38.461533	Rosetta	chi2
1220	63.636353	Rosetta	chi2
1221	74.99999	Rosetta	chi2
1222	44.79166	Rosetta	chi2
1223	29.910707	Rosetta	chi2
1224	47.265625	Rosetta	chi2
1225	65.340904	Rosetta	chi2
1226	21.5625	Rosetta	chi2
1227	55.113625	Rosetta	chi2
1228	49.21875	Rosetta	chi2
1229	49.999992	Rosetta	chi2
1230	58.653843	Rosetta	chi2
1231	29.999998	Rosetta	chi2
1232	54.54545	Rosetta	chi2
1233	36.363625	Rosetta	chi2
1234	41.875	Rosetta	chi2
1235	38.75	Rosetta	chi2
1236	47.499996	Rosetta	chi2
1237	41.071423	Rosetta	chi2
1238	59.166656	Rosetta	chi2
1239	55.859375	Rosetta	chi2
1240	70.0	Rosetta	chi2
1241	40.773808	Rosetta	chi2
1242	29.276314	Rosetta	chi2
1243	63.636353	Rosetta	chi2
1244	45.454536	Rosetta	chi2
1245	51.136356	Rosetta	chi2
1246	33.33332	Rosetta	chi2
1247	73.749985	Rosetta	chi2
1248	54.6875	Rosetta	chi2
1249	83.33332	Rosetta	chi2
1250	59.895832	Rosetta	chi2
1251	52.941174	Rosetta	chi2
1252	41.17647	Rosetta	chi2
1253	46.249996	Rosetta	chi2
1254	48.333332	Rosetta	chi2
1255	73.333336	Rosetta	chi2
1256	55.803574	Rosetta	chi2
1257	59.999992	Rosetta	chi2
1258	40.625	Rosetta	chi2
1259	85.26786	Rosetta	chi2
1260	71.63461	Rosetta	chi2
1261	80.28845	Rosetta	chi2
1262	73.749985	Rosetta	chi2
1263	69.921875	Rosetta	chi2
1264	62.13235	Rosetta	chi2
1265	65.27778	Rosetta	chi2
1266	81.874985	Rosetta	chi2
1267	41.34615	Rosetta	chi2
1268	85.66176	LigandMPNNwo	chi2
1269	44.999992	LigandMPNNwo	chi2
1270	20.833332	LigandMPNNwo	chi2
1271	43.40278	LigandMPNNwo	chi2
1272	59.99996	LigandMPNNwo	chi2
1273	53.472202	LigandMPNNwo	chi2
1274	28.618422	LigandMPNNwo	chi2
1275	48.214264	LigandMPNNwo	chi2
1276	76.70453	LigandMPNNwo	chi2
1277	33.928566	LigandMPNNwo	chi2
1278	70.39474	LigandMPNNwo	chi2
1279	1.7045451	LigandMPNNwo	chi2
1280	36.184208	LigandMPNNwo	chi2
1281	49.374985	LigandMPNNwo	chi2
1282	36.666664	LigandMPNNwo	chi2
1283	54.01786	LigandMPNNwo	chi2
1284	51.388878	LigandMPNNwo	chi2
1285	39.583332	LigandMPNNwo	chi2
1286	56.249992	LigandMPNNwo	chi2
1287	69.31818	LigandMPNNwo	chi2
1288	38.28123	LigandMPNNwo	chi2
1289	60.294117	LigandMPNNwo	chi2
1290	63.942303	LigandMPNNwo	chi2
1291	45.723686	LigandMPNNwo	chi2
1292	25.520828	LigandMPNNwo	chi2
1293	62.499992	LigandMPNNwo	chi2
1294	38.815784	LigandMPNNwo	chi2
1295	40.624992	LigandMPNNwo	chi2
1296	69.58333	LigandMPNNwo	chi2
1297	32.083332	LigandMPNNwo	chi2
1298	64.84375	LigandMPNNwo	chi2
1299	58.333332	LigandMPNNwo	chi2
1300	58.088238	LigandMPNNwo	chi2
1301	62.49999	LigandMPNNwo	chi2
1302	64.58333	LigandMPNNwo	chi2
1303	65.0	LigandMPNNwo	chi2
1304	61.874985	LigandMPNNwo	chi2
1305	41.071423	LigandMPNNwo	chi2
1306	67.2619	LigandMPNNwo	chi2
1307	18.749998	LigandMPNNwo	chi2
1308	73.641304	LigandMPNNwo	chi2
1309	64.90384	LigandMPNNwo	chi2
1310	49.107124	LigandMPNNwo	chi2
1311	33.455883	LigandMPNNwo	chi2
1312	38.97059	LigandMPNNwo	chi2
1313	47.395824	LigandMPNNwo	chi2
1314	48.4375	LigandMPNNwo	chi2
1315	65.44117	LigandMPNNwo	chi2
1316	74.2647	LigandMPNNwo	chi2
1317	78.749985	LigandMPNNwo	chi2
1318	45.22059	LigandMPNNwo	chi2
1319	65.27777	LigandMPNNwo	chi2
1320	48.4375	LigandMPNNwo	chi2
1321	40.441177	LigandMPNNwo	chi2
1322	72.159096	LigandMPNNwo	chi2
1323	55.68181	LigandMPNNwo	chi2
1324	41.249992	LigandMPNNwo	chi2
1325	60.62498	LigandMPNNwo	chi2
1326	69.999985	LigandMPNNwo	chi2
1327	49.374992	LigandMPNNwo	chi2
1328	37.499992	LigandMPNNwo	chi2
1329	34.868423	LigandMPNNwo	chi2
1330	48.33333	LigandMPNNwo	chi2
1331	58.455883	LigandMPNNwo	chi2
1332	37.499996	LigandMPNNwo	chi2
1333	87.083336	LigandMPNNwo	chi2
1334	34.523808	LigandMPNNwo	chi2
1335	85.29411	LigandMPNNwo	chi2
1336	25.390621	LigandMPNNwo	chi2
1337	62.019222	LigandMPNNwo	chi2
1338	61.057682	LigandMPNNwo	chi2
1339	55.90278	LigandMPNNwo	chi2
1340	75.65788	LigandMPNNwo	chi2
1341	32.499992	LigandMPNNwo	chi2
1342	62.49999	LigandMPNNwo	chi2
1343	51.785713	LigandMPNNwo	chi2
1344	63.235294	LigandMPNNwo	chi2
1345	46.022717	LigandMPNNwo	chi2
1346	48.437492	LigandMPNNwo	chi2
1347	63.815784	LigandMPNNwo	chi2
1348	64.37499	LigandMPNNwo	chi2
1349	38.942307	LigandMPNNwo	chi2
1350	28.57143	LigandMPNNwo	chi2
1351	78.409096	LigandMPNNwo	chi2
1352	54.583324	LigandMPNNwo	chi2
1353	68.40278	LigandMPNNwo	chi2
1354	74.2647	LigandMPNNwo	chi2
1355	49.519234	LigandMPNNwo	chi2
1356	66.40624	LigandMPNNwo	chi2
1357	62.49999	LigandMPNNwo	chi2
1358	61.874985	LigandMPNNwo	chi2
1359	50.568176	LigandMPNNwo	chi2
1360	52.499996	LigandMPNNwo	chi2
1361	59.615387	LigandMPNNwo	chi2
1362	66.96429	LigandMPNNwo	chi2
1363	37.499992	LigandMPNNwo	chi2
1364	73.046875	LigandMPNNwo	chi2
1365	76.5625	LigandMPNNwo	chi2
1366	31.249994	LigandMPNNwo	chi2
1367	39.374992	LigandMPNNwo	chi2
1368	59.583317	LigandMPNNwo	chi2
1369	62.08333	LigandMPNNwo	chi2
1370	58.482136	LigandMPNNwo	chi2
1371	67.04544	LigandMPNNwo	chi2
1372	64.99999	LigandMPNNwo	chi2
1373	69.71153	LigandMPNNwo	chi2
1374	83.33333	LigandMPNNwo	chi2
1375	100.0	LigandMPNNwo	chi2
1376	67.1875	LigandMPNNwo	chi2
1377	61.60713	LigandMPNNwo	chi2
1378	43.75	LigandMPNNwo	chi2
1379	41.07143	LigandMPNNwo	chi2
1380	59.027767	LigandMPNNwo	chi2
1381	61.718742	LigandMPNNwo	chi2
1382	35.661766	LigandMPNNwo	chi2
1383	67.78847	LigandMPNNwo	chi2
1384	65.10416	LigandMPNNwo	chi2
1385	71.874985	LigandMPNNwo	chi2
1386	62.5	LigandMPNNwo	chi2
1387	68.75	LigandMPNNwo	chi2
1388	53.515625	LigandMPNNwo	chi2
1389	42.1875	LigandMPNNwo	chi2
1390	54.04411	LigandMPNNwo	chi2
1391	51.666664	LigandMPNNwo	chi2
1392	46.666668	LigandMPNNwo	chi2
1393	48.749996	LigandMPNNwo	chi2
1394	61.66666	LigandMPNNwo	chi2
1395	50.347214	LigandMPNNwo	chi2
1396	46.35416	LigandMPNNwo	chi2
1397	63.124996	LigandMPNNwo	chi2
1398	67.187485	LigandMPNNwo	chi2
1399	64.062485	LigandMPNNwo	chi2
1400	61.931812	LigandMPNNwo	chi2
1401	55.208324	LigandMPNNwo	chi2
1402	59.72221	LigandMPNNwo	chi2
1403	65.46052	LigandMPNNwo	chi2
1404	49.687496	LigandMPNNwo	chi2
1405	57.63887	LigandMPNNwo	chi2
1406	63.06817	LigandMPNNwo	chi2
1407	58.152176	LigandMPNNwo	chi2
1408	48.333332	LigandMPNNwo	chi2
1409	52.916664	LigandMPNNwo	chi2
1410	53.571423	LigandMPNNwo	chi2
1411	56.249992	LigandMPNNwo	chi2
1412	77.30262	LigandMPNNwo	chi2
1413	72.36841	LigandMPNNwo	chi2
1414	75.52082	LigandMPNNwo	chi2
1415	42.857124	LigandMPNNwo	chi2
1416	21.428568	LigandMPNNwo	chi2
1417	65.17857	LigandMPNNwo	chi2
1418	40.625	LigandMPNNwo	chi2
1419	61.397057	LigandMPNNwo	chi2
1420	37.499992	LigandMPNNwo	chi2
1421	70.1923	LigandMPNNwo	chi2
1422	80.059525	LigandMPNNwo	chi2
1423	59.0909	LigandMPNNwo	chi2
1424	70.416664	LigandMPNNwo	chi2
1425	69.642845	LigandMPNNwo	chi2
1426	56.73077	LigandMPNNwo	chi2
1427	46.25	LigandMPNNwo	chi2
1428	39.28571	LigandMPNNwo	chi2
1429	41.17647	LigandMPNNwo	chi2
1430	68.18181	LigandMPNNwo	chi2
1431	63.020824	LigandMPNNwo	chi2
1432	59.999992	LigandMPNNwo	chi2
1433	57.5	LigandMPNNwo	chi2
1434	73.557686	LigandMPNNwo	chi2
1435	39.285713	LigandMPNNwo	chi2
1436	41.666664	LigandMPNNwo	chi2
1437	57.386364	LigandMPNNwo	chi2
1438	93.74997	LigandMPNNwo	chi2
1439	79.41176	LigandMPNNwo	chi2
1440	67.76315	LigandMPNNwo	chi2
1441	67.75	LigandMPNNwo	chi2
1442	80.92105	LigandMPNNwo	chi2
1443	82.083336	LigandMPNNwo	chi2
1444	54.86111	LigandMPNNwo	chi2
1445	58.749985	LigandMPNNwo	chi2
1446	65.104164	LigandMPNNwo	chi2
1447	89.453125	LigandMPNNwo	chi2
1448	53.365387	LigandMPNNwo	chi2
1449	54.464287	LigandMPNNwo	chi2
1450	60.26786	LigandMPNNwo	chi2
1451	58.33332	LigandMPNNwo	chi2
1452	76.33929	LigandMPNNwo	chi2
1453	61.979145	LigandMPNNwo	chi2
1454	66.66667	LigandMPNNwo	chi2
1455	52.27272	LigandMPNNwo	chi2
1456	43.303574	LigandMPNNwo	chi2
1457	40.865383	LigandMPNNwo	chi2
1458	72.499985	LigandMPNNwo	chi2
1459	28.693182	LigandMPNNwo	chi2
1460	40.625	LigandMPNNwo	chi2
1461	68.181816	LigandMPNNwo	chi2
1462	64.204544	LigandMPNNwo	chi2
1463	59.027767	LigandMPNNwo	chi2
1464	59.583336	LigandMPNNwo	chi2
1465	71.87499	LigandMPNNwo	chi2
1466	82.81249	LigandMPNNwo	chi2
1467	66.66666	LigandMPNNwo	chi2
1468	55.859375	LigandMPNNwo	chi2
1469	83.22368	LigandMPNNwo	chi2
1470	64.338234	LigandMPNNwo	chi2
1471	65.909096	LigandMPNNwo	chi2
1472	71.35417	LigandMPNNwo	chi2
1473	61.057682	LigandMPNNwo	chi2
1474	55.859375	LigandMPNNwo	chi2
1475	59.375	LigandMPNNwo	chi2
1476	32.72059	LigandMPNNwo	chi2
1477	82.291664	LigandMPNNwo	chi2
1478	63.46153	LigandMPNNwo	chi2
1479	84.999985	LigandMPNNwo	chi2
1480	72.59615	LigandMPNNwo	chi2
1481	73.21429	LigandMPNNwo	chi2
1482	77.40385	LigandMPNNwo	chi2
1483	78.84615	LigandMPNNwo	chi2
1484	42.578117	LigandMPNNwo	chi2
1485	55.59211	LigandMPNNwo	chi2
1486	48.660713	LigandMPNNwo	chi2
1487	100.0	LigandMPNNwo	chi2
1488	99.999985	LigandMPNNwo	chi2
1489	76.562485	LigandMPNNwo	chi2
1490	45.673077	LigandMPNNwo	chi2
1491	74.21875	LigandMPNNwo	chi2
1492	54.46428	LigandMPNNwo	chi2
1493	82.38636	LigandMPNNwo	chi2
1494	56.25	LigandMPNNwo	chi2
1495	58.035713	LigandMPNNwo	chi2
1496	56.25	LigandMPNNwo	chi2
1497	56.249992	LigandMPNNwo	chi2
1498	68.181816	LigandMPNNwo	chi2
1499	62.053562	LigandMPNNwo	chi2
1500	81.874985	LigandMPNNwo	chi2
1501	82.38636	LigandMPNNwo	chi2
1502	51.249992	LigandMPNNwo	chi2
1503	53.125	LigandMPNNwo	chi2
1504	56.25	LigandMPNNwo	chi2
1505	86.931816	LigandMPNNwo	chi2
1506	64.20454	LigandMPNNwo	chi2
1507	84.89582	LigandMPNNwo	chi2
1508	85.22726	LigandMPNNwo	chi2
1509	80.76922	LigandMPNNwo	chi2
1510	67.083336	LigandMPNNwo	chi2
1511	63.020832	LigandMPNNwo	chi2
1512	87.5	LigandMPNNwo	chi2
1513	74.479164	LigandMPNNwo	chi2
1514	87.5	LigandMPNNwo	chi2
1515	75.0	LigandMPNNwo	chi2
1516	76.92308	LigandMPNNwo	chi2
1517	77.88461	LigandMPNNwo	chi2
1518	66.44737	LigandMPNNwo	chi2
1519	41.666664	LigandMPNNwo	chi2
1520	100.0	LigandMPNNwo	chi2
1521	73.95831	LigandMPNNwo	chi2
1522	81.25	LigandMPNNwo	chi2
1523	59.374977	LigandMPNNwo	chi2
1524	64.84374	LigandMPNNwo	chi2
1525	30.357138	LigandMPNNwo	chi2
1526	71.24998	LigandMPNNwo	chi2
1527	68.749985	LigandMPNNwo	chi2
1528	40.416664	LigandMPNNwo	chi2
1529	64.73213	LigandMPNNwo	chi2
1530	63.970585	LigandMPNNwo	chi2
1531	39.999996	LigandMPNNwo	chi2
1532	56.24999	LigandMPNNwo	chi2
1533	61.011898	LigandMPNNwo	chi2
1534	64.0625	LigandMPNNwo	chi2
1535	56.249992	LigandMPNNwo	chi2
1536	60.576916	LigandMPNNwo	chi2
1537	88.06817	LigandMPNNwo	chi2
1538	63.281242	LigandMPNNwo	chi2
1539	52.083332	LigandMPNNwo	chi2
1540	64.73213	LigandMPNNwo	chi2
1541	57.03125	LigandMPNNwo	chi2
1542	71.02272	LigandMPNNwo	chi2
1543	58.437504	LigandMPNNwo	chi2
1544	81.249985	LigandMPNNwo	chi2
1545	64.453125	LigandMPNNwo	chi2
1546	69.99999	LigandMPNNwo	chi2
1547	66.82692	LigandMPNNwo	chi2
1548	39.999996	LigandMPNNwo	chi2
1549	76.70453	LigandMPNNwo	chi2
1550	79.54543	LigandMPNNwo	chi2
1551	61.25	LigandMPNNwo	chi2
1552	61.249996	LigandMPNNwo	chi2
1553	52.916664	LigandMPNNwo	chi2
1554	41.96428	LigandMPNNwo	chi2
1555	64.16666	LigandMPNNwo	chi2
1556	66.015625	LigandMPNNwo	chi2
1557	71.25	LigandMPNNwo	chi2
1558	44.642857	LigandMPNNwo	chi2
1559	51.97368	LigandMPNNwo	chi2
1560	73.29544	LigandMPNNwo	chi2
1561	74.43181	LigandMPNNwo	chi2
1562	68.18181	LigandMPNNwo	chi2
1563	49.99999	LigandMPNNwo	chi2
1564	73.124985	LigandMPNNwo	chi2
1565	63.541668	LigandMPNNwo	chi2
1566	83.33332	LigandMPNNwo	chi2
1567	69.79167	LigandMPNNwo	chi2
1568	63.602943	LigandMPNNwo	chi2
1569	60.294117	LigandMPNNwo	chi2
1570	52.083332	LigandMPNNwo	chi2
1571	55.0	LigandMPNNwo	chi2
1572	72.91667	LigandMPNNwo	chi2
1573	74.55357	LigandMPNNwo	chi2
1574	77.499985	LigandMPNNwo	chi2
1575	53.819443	LigandMPNNwo	chi2
1576	98.66071	LigandMPNNwo	chi2
1577	85.09615	LigandMPNNwo	chi2
1578	84.134605	LigandMPNNwo	chi2
1579	79.374985	LigandMPNNwo	chi2
1580	72.65625	LigandMPNNwo	chi2
1581	84.92647	LigandMPNNwo	chi2
1582	75.69444	LigandMPNNwo	chi2
1583	81.874985	LigandMPNNwo	chi2
1584	61.538464	LigandMPNNwo	chi2
1585	87.13234	LigandMPNN	chi2
1586	48.74999	LigandMPNN	chi2
1587	26.562496	LigandMPNN	chi2
1588	51.73611	LigandMPNN	chi2
1589	59.99996	LigandMPNN	chi2
1590	46.527763	LigandMPNN	chi2
1591	27.302631	LigandMPNN	chi2
1592	34.821415	LigandMPNN	chi2
1593	90.90907	LigandMPNN	chi2
1594	40.178566	LigandMPNN	chi2
1595	65.789474	LigandMPNN	chi2
1596	5.113636	LigandMPNN	chi2
1597	44.078945	LigandMPNN	chi2
1598	47.49999	LigandMPNN	chi2
1599	32.916664	LigandMPNN	chi2
1600	54.464287	LigandMPNN	chi2
1601	39.583324	LigandMPNN	chi2
1602	44.166664	LigandMPNN	chi2
1603	52.232136	LigandMPNN	chi2
1604	63.636356	LigandMPNN	chi2
1605	38.28123	LigandMPNN	chi2
1606	73.52941	LigandMPNN	chi2
1607	68.749985	LigandMPNN	chi2
1608	41.776314	LigandMPNN	chi2
1609	26.041662	LigandMPNN	chi2
1610	53.749992	LigandMPNN	chi2
1611	48.02631	LigandMPNN	chi2
1612	48.43749	LigandMPNN	chi2
1613	71.66666	LigandMPNN	chi2
1614	45.416664	LigandMPNN	chi2
1615	62.890625	LigandMPNN	chi2
1616	53.869045	LigandMPNN	chi2
1617	76.838234	LigandMPNN	chi2
1618	83.593735	LigandMPNN	chi2
1619	60.83333	LigandMPNN	chi2
1620	72.916664	LigandMPNN	chi2
1621	77.499985	LigandMPNN	chi2
1622	47.321423	LigandMPNN	chi2
1623	69.64286	LigandMPNN	chi2
1624	19.374998	LigandMPNN	chi2
1625	86.95652	LigandMPNN	chi2
1626	55.76922	LigandMPNN	chi2
1627	64.28569	LigandMPNN	chi2
1628	35.294117	LigandMPNN	chi2
1629	37.86765	LigandMPNN	chi2
1630	49.999992	LigandMPNN	chi2
1631	50.520832	LigandMPNN	chi2
1632	69.852936	LigandMPNN	chi2
1633	81.25	LigandMPNN	chi2
1634	75.624985	LigandMPNN	chi2
1635	45.588234	LigandMPNN	chi2
1636	65.97221	LigandMPNN	chi2
1637	50.0	LigandMPNN	chi2
1638	53.308823	LigandMPNN	chi2
1639	73.295456	LigandMPNN	chi2
1640	64.20454	LigandMPNN	chi2
1641	63.74999	LigandMPNN	chi2
1642	72.49998	LigandMPNN	chi2
1643	83.74998	LigandMPNN	chi2
1644	60.62499	LigandMPNN	chi2
1645	40.41666	LigandMPNN	chi2
1646	31.907896	LigandMPNN	chi2
1647	51.25	LigandMPNN	chi2
1648	62.86765	LigandMPNN	chi2
1649	40.624996	LigandMPNN	chi2
1650	99.166664	LigandMPNN	chi2
1651	40.773808	LigandMPNN	chi2
1652	90.44117	LigandMPNN	chi2
1653	48.437492	LigandMPNN	chi2
1654	65.384605	LigandMPNN	chi2
1655	68.749985	LigandMPNN	chi2
1656	57.98611	LigandMPNN	chi2
1657	73.6842	LigandMPNN	chi2
1658	50.624992	LigandMPNN	chi2
1659	74.999985	LigandMPNN	chi2
1660	64.28571	LigandMPNN	chi2
1661	62.5	LigandMPNN	chi2
1662	60.795437	LigandMPNN	chi2
1663	67.70833	LigandMPNN	chi2
1664	70.06578	LigandMPNN	chi2
1665	58.437492	LigandMPNN	chi2
1666	44.71154	LigandMPNN	chi2
1667	37.94643	LigandMPNN	chi2
1668	85.22727	LigandMPNN	chi2
1669	79.999985	LigandMPNN	chi2
1670	71.875	LigandMPNN	chi2
1671	73.16176	LigandMPNN	chi2
1672	39.423077	LigandMPNN	chi2
1673	66.01562	LigandMPNN	chi2
1674	59.0909	LigandMPNN	chi2
1675	79.374985	LigandMPNN	chi2
1676	56.818176	LigandMPNN	chi2
1677	43.124996	LigandMPNN	chi2
1678	58.653843	LigandMPNN	chi2
1679	68.75	LigandMPNN	chi2
1680	48.12499	LigandMPNN	chi2
1681	75.0	LigandMPNN	chi2
1682	76.5625	LigandMPNN	chi2
1683	33.124992	LigandMPNN	chi2
1684	54.99999	LigandMPNN	chi2
1685	77.08332	LigandMPNN	chi2
1686	77.08333	LigandMPNN	chi2
1687	76.7857	LigandMPNN	chi2
1688	71.02271	LigandMPNN	chi2
1689	79.16666	LigandMPNN	chi2
1690	69.71153	LigandMPNN	chi2
1691	83.33333	LigandMPNN	chi2
1692	100.0	LigandMPNN	chi2
1693	68.75	LigandMPNN	chi2
1694	65.624985	LigandMPNN	chi2
1695	45.673077	LigandMPNN	chi2
1696	48.214287	LigandMPNN	chi2
1697	61.1111	LigandMPNN	chi2
1698	57.812492	LigandMPNN	chi2
1699	40.07353	LigandMPNN	chi2
1700	73.07692	LigandMPNN	chi2
1701	72.39582	LigandMPNN	chi2
1702	78.124985	LigandMPNN	chi2
1703	71.25	LigandMPNN	chi2
1704	75.0	LigandMPNN	chi2
1705	51.953125	LigandMPNN	chi2
1706	37.5	LigandMPNN	chi2
1707	55.147053	LigandMPNN	chi2
1708	54.58333	LigandMPNN	chi2
1709	50.833332	LigandMPNN	chi2
1710	51.249992	LigandMPNN	chi2
1711	71.666664	LigandMPNN	chi2
1712	54.513885	LigandMPNN	chi2
1713	46.35416	LigandMPNN	chi2
1714	65.62499	LigandMPNN	chi2
1715	74.999985	LigandMPNN	chi2
1716	72.91666	LigandMPNN	chi2
1717	72.15908	LigandMPNN	chi2
1718	64.062485	LigandMPNN	chi2
1719	61.805542	LigandMPNN	chi2
1720	64.47368	LigandMPNN	chi2
1721	53.124992	LigandMPNN	chi2
1722	58.333313	LigandMPNN	chi2
1723	53.40908	LigandMPNN	chi2
1724	64.402176	LigandMPNN	chi2
1725	47.083332	LigandMPNN	chi2
1726	58.333332	LigandMPNN	chi2
1727	59.374992	LigandMPNN	chi2
1728	53.749996	LigandMPNN	chi2
1729	65.13156	LigandMPNN	chi2
1730	79.60525	LigandMPNN	chi2
1731	68.749985	LigandMPNN	chi2
1732	33.928555	LigandMPNN	chi2
1733	34.821423	LigandMPNN	chi2
1734	71.42857	LigandMPNN	chi2
1735	46.875	LigandMPNN	chi2
1736	63.97059	LigandMPNN	chi2
1737	44.999992	LigandMPNN	chi2
1738	72.11538	LigandMPNN	chi2
1739	86.60714	LigandMPNN	chi2
1740	61.363625	LigandMPNN	chi2
1741	75.416664	LigandMPNN	chi2
1742	76.7857	LigandMPNN	chi2
1743	62.01923	LigandMPNN	chi2
1744	43.75	LigandMPNN	chi2
1745	42.41071	LigandMPNN	chi2
1746	43.38235	LigandMPNN	chi2
1747	68.18181	LigandMPNN	chi2
1748	64.58333	LigandMPNN	chi2
1749	64.37499	LigandMPNN	chi2
1750	55.624996	LigandMPNN	chi2
1751	72.59615	LigandMPNN	chi2
1752	37.5	LigandMPNN	chi2
1753	42.708336	LigandMPNN	chi2
1754	64.204544	LigandMPNN	chi2
1755	98.55766	LigandMPNN	chi2
1756	74.63235	LigandMPNN	chi2
1757	61.51315	LigandMPNN	chi2
1758	73.0	LigandMPNN	chi2
1759	79.60526	LigandMPNN	chi2
1760	85.0	LigandMPNN	chi2
1761	61.11111	LigandMPNN	chi2
1762	61.87498	LigandMPNN	chi2
1763	71.87499	LigandMPNN	chi2
1764	90.625	LigandMPNN	chi2
1765	53.365387	LigandMPNN	chi2
1766	49.107143	LigandMPNN	chi2
1767	60.714287	LigandMPNN	chi2
1768	72.499985	LigandMPNN	chi2
1769	71.87499	LigandMPNN	chi2
1770	55.72915	LigandMPNN	chi2
1771	58.854164	LigandMPNN	chi2
1772	52.27272	LigandMPNN	chi2
1773	48.66071	LigandMPNN	chi2
1774	56.730766	LigandMPNN	chi2
1775	80.624985	LigandMPNN	chi2
1776	30.681818	LigandMPNN	chi2
1777	46.875	LigandMPNN	chi2
1778	73.86363	LigandMPNN	chi2
1779	72.159096	LigandMPNN	chi2
1780	71.52776	LigandMPNN	chi2
1781	62.5	LigandMPNN	chi2
1782	82.291664	LigandMPNN	chi2
1783	89.58333	LigandMPNN	chi2
1784	82.812485	LigandMPNN	chi2
1785	62.890625	LigandMPNN	chi2
1786	83.55262	LigandMPNN	chi2
1787	58.823532	LigandMPNN	chi2
1788	72.72727	LigandMPNN	chi2
1789	67.70833	LigandMPNN	chi2
1790	59.13461	LigandMPNN	chi2
1791	56.640625	LigandMPNN	chi2
1792	64.0625	LigandMPNN	chi2
1793	31.617647	LigandMPNN	chi2
1794	81.77083	LigandMPNN	chi2
1795	70.673065	LigandMPNN	chi2
1796	85.624985	LigandMPNN	chi2
1797	73.07692	LigandMPNN	chi2
1798	70.08929	LigandMPNN	chi2
1799	82.69231	LigandMPNN	chi2
1800	77.88461	LigandMPNN	chi2
1801	42.968742	LigandMPNN	chi2
1802	69.07895	LigandMPNN	chi2
1803	57.14286	LigandMPNN	chi2
1804	100.0	LigandMPNN	chi2
1805	99.999985	LigandMPNN	chi2
1806	84.76561	LigandMPNN	chi2
1807	49.519234	LigandMPNN	chi2
1808	75.390625	LigandMPNN	chi2
1809	56.696426	LigandMPNN	chi2
1810	90.909096	LigandMPNN	chi2
1811	65.27778	LigandMPNN	chi2
1812	55.803574	LigandMPNN	chi2
1813	53.90625	LigandMPNN	chi2
1814	66.517845	LigandMPNN	chi2
1815	64.77272	LigandMPNN	chi2
1816	67.410706	LigandMPNN	chi2
1817	83.124985	LigandMPNN	chi2
1818	74.99999	LigandMPNN	chi2
1819	64.37499	LigandMPNN	chi2
1820	67.1875	LigandMPNN	chi2
1821	67.61364	LigandMPNN	chi2
1822	88.06818	LigandMPNN	chi2
1823	72.15907	LigandMPNN	chi2
1824	85.41665	LigandMPNN	chi2
1825	86.36362	LigandMPNN	chi2
1826	83.65383	LigandMPNN	chi2
1827	66.66667	LigandMPNN	chi2
1828	66.66667	LigandMPNN	chi2
1829	90.909096	LigandMPNN	chi2
1830	74.99999	LigandMPNN	chi2
1831	85.9375	LigandMPNN	chi2
1832	77.60417	LigandMPNN	chi2
1833	83.65385	LigandMPNN	chi2
1834	71.63461	LigandMPNN	chi2
1835	72.039474	LigandMPNN	chi2
1836	45.833332	LigandMPNN	chi2
1837	92.5	LigandMPNN	chi2
1838	66.66665	LigandMPNN	chi2
1839	82.8125	LigandMPNN	chi2
1840	66.1458	LigandMPNN	chi2
1841	79.6875	LigandMPNN	chi2
1842	40.178566	LigandMPNN	chi2
1843	86.24998	LigandMPNN	chi2
1844	73.21427	LigandMPNN	chi2
1845	41.249996	LigandMPNN	chi2
1846	63.39285	LigandMPNN	chi2
1847	78.308815	LigandMPNN	chi2
1848	48.33333	LigandMPNN	chi2
1849	62.499992	LigandMPNN	chi2
1850	65.7738	LigandMPNN	chi2
1851	57.8125	LigandMPNN	chi2
1852	61.66666	LigandMPNN	chi2
1853	57.692303	LigandMPNN	chi2
1854	78.97726	LigandMPNN	chi2
1855	66.01562	LigandMPNN	chi2
1856	59.895832	LigandMPNN	chi2
1857	66.07141	LigandMPNN	chi2
1858	53.515625	LigandMPNN	chi2
1859	66.47727	LigandMPNN	chi2
1860	62.1875	LigandMPNN	chi2
1861	77.8409	LigandMPNN	chi2
1862	55.078125	LigandMPNN	chi2
1863	73.12499	LigandMPNN	chi2
1864	62.5	LigandMPNN	chi2
1865	41.874996	LigandMPNN	chi2
1866	89.20453	LigandMPNN	chi2
1867	84.09089	LigandMPNN	chi2
1868	60.000004	LigandMPNN	chi2
1869	69.99999	LigandMPNN	chi2
1870	59.999996	LigandMPNN	chi2
1871	46.874992	LigandMPNN	chi2
1872	64.58333	LigandMPNN	chi2
1873	66.796875	LigandMPNN	chi2
1874	76.25	LigandMPNN	chi2
1875	48.80952	LigandMPNN	chi2
1876	62.82894	LigandMPNN	chi2
1877	80.11362	LigandMPNN	chi2
1878	73.863625	LigandMPNN	chi2
1879	72.15907	LigandMPNN	chi2
1880	75.69443	LigandMPNN	chi2
1881	71.874985	LigandMPNN	chi2
1882	58.333332	LigandMPNN	chi2
1883	81.249985	LigandMPNN	chi2
1884	69.79167	LigandMPNN	chi2
1885	63.235294	LigandMPNN	chi2
1886	68.382355	LigandMPNN	chi2
1887	53.750004	LigandMPNN	chi2
1888	58.333332	LigandMPNN	chi2
1889	82.5	LigandMPNN	chi2
1890	79.01786	LigandMPNN	chi2
1891	75.624985	LigandMPNN	chi2
1892	56.25	LigandMPNN	chi2
1893	92.85714	LigandMPNN	chi2
1894	92.30769	LigandMPNN	chi2
1895	74.03845	LigandMPNN	chi2
1896	91.249985	LigandMPNN	chi2
1897	81.640625	LigandMPNN	chi2
1898	92.27941	LigandMPNN	chi2
1899	84.02778	LigandMPNN	chi2
1900	89.999985	LigandMPNN	chi2
1901	69.71153	LigandMPNN	chi2
