# Supplementary material for: Atomic context-conditioned protein sequence design using LigandMPNN
Source: Nat Methods. 2025 Mar 28;22(4):717–23. doi: 10.1038/s41592-025-02626-1 (PMC11978504; doi:10.1038/s41592-025-02626-1)
Supplement: Supplementary file 4 — Sidechain design raw data. [file 41592_2025_2626_MOESM4_ESM.zip › s3/fig_3_3_2.csv]

	chi	types	Chi type
0	72.831856	Rosetta	chi1
1	74.71699	Rosetta	chi1
2	71.74312	Rosetta	chi1
3	69.64286	Rosetta	chi1
4	50.0	Rosetta	chi1
5	56.666668	Rosetta	chi1
6	74.64286	Rosetta	chi1
7	82.46914	Rosetta	chi1
8	75.32467	Rosetta	chi1
9	68.72727	Rosetta	chi1
10	83.1818	Rosetta	chi1
11	81.36361	Rosetta	chi1
12	81.3636	Rosetta	chi1
13	64.6875	Rosetta	chi1
14	58.000004	Rosetta	chi1
15	73.68421	Rosetta	chi1
16	51.89873	Rosetta	chi1
17	50.588234	Rosetta	chi1
18	23.809525	Rosetta	chi1
19	46.666645	Rosetta	chi1
20	71.46068	Rosetta	chi1
21	79.71429	Rosetta	chi1
22	77.5	Rosetta	chi1
23	75.0	Rosetta	chi1
24	67.72727	Rosetta	chi1
25	50.0	Rosetta	chi1
26	83.00001	Rosetta	chi1
27	57.74192	Rosetta	chi1
28	74.11763	Rosetta	chi1
29	85.517235	Rosetta	chi1
30	87.42423	Rosetta	chi1
31	19.999992	Rosetta	chi1
32	76.28571	Rosetta	chi1
33	81.76471	Rosetta	chi1
34	99.999985	Rosetta	chi1
35	38.166664	Rosetta	chi1
36	76.95651	Rosetta	chi1
37	54.999977	Rosetta	chi1
38	38.541668	Rosetta	chi1
39	75.789474	Rosetta	chi1
40	70.71429	Rosetta	chi1
41	42.380943	Rosetta	chi1
42	30.566034	Rosetta	chi1
43	55.47619	Rosetta	chi1
44	54.545444	Rosetta	chi1
45	64.0	Rosetta	chi1
46	69.56521	Rosetta	chi1
47	72.97298	Rosetta	chi1
48	78.799995	Rosetta	chi1
49	66.666664	Rosetta	chi1
50	69.73685	Rosetta	chi1
51	70.27027	Rosetta	chi1
52	40.625	Rosetta	chi1
53	67.377045	Rosetta	chi1
54	58.124996	Rosetta	chi1
55	63.33333	Rosetta	chi1
56	56.029408	Rosetta	chi1
57	53.584904	Rosetta	chi1
58	54.54545	Rosetta	chi1
59	76.15384	Rosetta	chi1
60	77.53247	Rosetta	chi1
61	65.33333	Rosetta	chi1
62	74.999985	Rosetta	chi1
63	34.999996	Rosetta	chi1
64	44.76923	Rosetta	chi1
65	62.222225	Rosetta	chi1
66	55.164833	Rosetta	chi1
67	61.25	Rosetta	chi1
68	42.857124	Rosetta	chi1
69	31.666645	Rosetta	chi1
70	73.589745	Rosetta	chi1
71	77.38096	Rosetta	chi1
72	68.39286	Rosetta	chi1
73	58.648647	Rosetta	chi1
74	75.61644	Rosetta	chi1
75	74.583336	Rosetta	chi1
76	85.176994	LigandMPNNwo	chi1
77	86.20283	LigandMPNNwo	chi1
78	87.32798	LigandMPNNwo	chi1
79	82.64509	LigandMPNNwo	chi1
80	60.294117	LigandMPNNwo	chi1
81	60.416668	LigandMPNNwo	chi1
82	83.25893	LigandMPNNwo	chi1
83	83.87346	LigandMPNNwo	chi1
84	74.431816	LigandMPNNwo	chi1
85	71.47727	LigandMPNNwo	chi1
86	84.94317	LigandMPNNwo	chi1
87	84.09088	LigandMPNNwo	chi1
88	84.65905	LigandMPNNwo	chi1
89	75.390625	LigandMPNNwo	chi1
90	58.928574	LigandMPNNwo	chi1
91	78.50877	LigandMPNNwo	chi1
92	58.069622	LigandMPNNwo	chi1
93	58.333332	LigandMPNNwo	chi1
94	43.154762	LigandMPNNwo	chi1
95	70.8333	LigandMPNNwo	chi1
96	76.896065	LigandMPNNwo	chi1
97	85.35714	LigandMPNNwo	chi1
98	78.28125	LigandMPNNwo	chi1
99	68.75	LigandMPNNwo	chi1
100	65.625	LigandMPNNwo	chi1
101	73.27127	LigandMPNNwo	chi1
102	97.708336	LigandMPNNwo	chi1
103	75.403206	LigandMPNNwo	chi1
104	79.22792	LigandMPNNwo	chi1
105	85.99137	LigandMPNNwo	chi1
106	87.31059	LigandMPNNwo	chi1
107	3.7499986	LigandMPNNwo	chi1
108	92.67857	LigandMPNNwo	chi1
109	89.70589	LigandMPNNwo	chi1
110	91.66665	LigandMPNNwo	chi1
111	79.895836	LigandMPNNwo	chi1
112	76.35868	LigandMPNNwo	chi1
113	91.1458	LigandMPNNwo	chi1
114	58.463543	LigandMPNNwo	chi1
115	82.40131	LigandMPNNwo	chi1
116	85.82589	LigandMPNNwo	chi1
117	69.642845	LigandMPNNwo	chi1
118	70.51886	LigandMPNNwo	chi1
119	81.10119	LigandMPNNwo	chi1
120	63.06817	LigandMPNNwo	chi1
121	69.99999	LigandMPNNwo	chi1
122	77.173904	LigandMPNNwo	chi1
123	76.689186	LigandMPNNwo	chi1
124	76.0	LigandMPNNwo	chi1
125	83.33333	LigandMPNNwo	chi1
126	75.98685	LigandMPNNwo	chi1
127	78.5473	LigandMPNNwo	chi1
128	74.21875	LigandMPNNwo	chi1
129	76.639336	LigandMPNNwo	chi1
130	79.58983	LigandMPNNwo	chi1
131	85.41666	LigandMPNNwo	chi1
132	54.411762	LigandMPNNwo	chi1
133	54.59906	LigandMPNNwo	chi1
134	77.27272	LigandMPNNwo	chi1
135	74.27884	LigandMPNNwo	chi1
136	81.00649	LigandMPNNwo	chi1
137	74.58332	LigandMPNNwo	chi1
138	99.999985	LigandMPNNwo	chi1
139	53.645832	LigandMPNNwo	chi1
140	51.346153	LigandMPNNwo	chi1
141	74.53704	LigandMPNNwo	chi1
142	65.65934	LigandMPNNwo	chi1
143	70.3125	LigandMPNNwo	chi1
144	51.78569	LigandMPNNwo	chi1
145	74.999954	LigandMPNNwo	chi1
146	78.84615	LigandMPNNwo	chi1
147	82.7381	LigandMPNNwo	chi1
148	79.57589	LigandMPNNwo	chi1
149	75.33784	LigandMPNNwo	chi1
150	84.33219	LigandMPNNwo	chi1
151	71.35417	LigandMPNNwo	chi1
152	85.2323	LigandMPNN	chi1
153	85.495285	LigandMPNN	chi1
154	87.04128	LigandMPNN	chi1
155	82.19866	LigandMPNN	chi1
156	77.57353	LigandMPNN	chi1
157	57.5	LigandMPNN	chi1
158	82.14286	LigandMPNN	chi1
159	85.87963	LigandMPNN	chi1
160	77.43507	LigandMPNN	chi1
161	72.954544	LigandMPNN	chi1
162	88.92044	LigandMPNN	chi1
163	88.920425	LigandMPNN	chi1
164	89.77269	LigandMPNN	chi1
165	75.19531	LigandMPNN	chi1
166	66.07143	LigandMPNN	chi1
167	76.53509	LigandMPNN	chi1
168	56.566452	LigandMPNN	chi1
169	56.372547	LigandMPNN	chi1
170	47.916664	LigandMPNN	chi1
171	63.541637	LigandMPNN	chi1
172	72.33146	LigandMPNN	chi1
173	88.21429	LigandMPNN	chi1
174	80.78125	LigandMPNN	chi1
175	83.59375	LigandMPNN	chi1
176	74.431816	LigandMPNN	chi1
177	80.452126	LigandMPNN	chi1
178	98.125	LigandMPNN	chi1
179	74.39514	LigandMPNN	chi1
180	80.88233	LigandMPNN	chi1
181	84.80603	LigandMPNN	chi1
182	86.83711	LigandMPNN	chi1
183	18.749992	LigandMPNN	chi1
184	92.67857	LigandMPNN	chi1
185	89.70589	LigandMPNN	chi1
186	99.999985	LigandMPNN	chi1
187	85.0	LigandMPNN	chi1
188	82.47282	LigandMPNN	chi1
189	90.62496	LigandMPNN	chi1
190	59.635418	LigandMPNN	chi1
191	82.40131	LigandMPNN	chi1
192	88.16964	LigandMPNN	chi1
193	80.95236	LigandMPNN	chi1
194	74.999985	LigandMPNN	chi1
195	81.547615	LigandMPNN	chi1
196	74.999985	LigandMPNN	chi1
197	67.49999	LigandMPNN	chi1
198	77.98912	LigandMPNN	chi1
199	76.689186	LigandMPNN	chi1
200	75.75	LigandMPNN	chi1
201	83.92857	LigandMPNN	chi1
202	77.46711	LigandMPNN	chi1
203	78.20946	LigandMPNN	chi1
204	65.234375	LigandMPNN	chi1
205	84.32376	LigandMPNN	chi1
206	86.32811	LigandMPNN	chi1
207	87.019226	LigandMPNN	chi1
208	55.790443	LigandMPNN	chi1
209	56.13208	LigandMPNN	chi1
210	76.98863	LigandMPNN	chi1
211	79.5673	LigandMPNN	chi1
212	86.52598	LigandMPNN	chi1
213	87.08332	LigandMPNN	chi1
214	99.999985	LigandMPNN	chi1
215	49.999996	LigandMPNN	chi1
216	54.615383	LigandMPNN	chi1
217	75.69444	LigandMPNN	chi1
218	64.28571	LigandMPNN	chi1
219	70.24148	LigandMPNN	chi1
220	50.446404	LigandMPNN	chi1
221	71.874954	LigandMPNN	chi1
222	79.16667	LigandMPNN	chi1
223	82.58929	LigandMPNN	chi1
224	78.57143	LigandMPNN	chi1
225	75.675674	LigandMPNN	chi1
226	86.64383	LigandMPNN	chi1
227	79.42708	LigandMPNN	chi1
228	55.777775	Rosetta	chi2
229	57.26191	Rosetta	chi2
230	54.367817	Rosetta	chi2
231	50.67416	Rosetta	chi2
232	37.777775	Rosetta	chi2
233	27.333332	Rosetta	chi2
234	38.63636	Rosetta	chi2
235	53.3871	Rosetta	chi2
236	59.34426	Rosetta	chi2
237	32.653065	Rosetta	chi2
238	47.999985	Rosetta	chi2
239	58.49998	Rosetta	chi2
240	48.999985	Rosetta	chi2
241	17.916664	Rosetta	chi2
242	43.0	Rosetta	chi2
243	55.714287	Rosetta	chi2
244	24.84375	Rosetta	chi2
245	27.30769	Rosetta	chi2
246	8.33333	Rosetta	chi2
247	16.66666	Rosetta	chi2
248	38.028168	Rosetta	chi2
249	47.666664	Rosetta	chi2
250	40.285717	Rosetta	chi2
251	9.999998	Rosetta	chi2
252	38.333332	Rosetta	chi2
253	30.232557	Rosetta	chi2
254	58.6	Rosetta	chi2
255	33.448273	Rosetta	chi2
256	46.969685	Rosetta	chi2
257	51.509434	Rosetta	chi2
258	57.704914	Rosetta	chi2
259	0.0	Rosetta	chi2
260	51.851852	Rosetta	chi2
261	42.499996	Rosetta	chi2
262	0.0	Rosetta	chi2
263	4.1666636	Rosetta	chi2
264	55.40539	Rosetta	chi2
265	24.166658	Rosetta	chi2
266	22.222223	Rosetta	chi2
267	49.032257	Rosetta	chi2
268	37.7551	Rosetta	chi2
269	9.999997	Rosetta	chi2
270	8.0	Rosetta	chi2
271	34.42857	Rosetta	chi2
272	33.33332	Rosetta	chi2
273	31.818182	Rosetta	chi2
274	23.80952	Rosetta	chi2
275	23.793104	Rosetta	chi2
276	32.0	Rosetta	chi2
277	22.777775	Rosetta	chi2
278	29.666668	Rosetta	chi2
279	55.151516	Rosetta	chi2
280	22.499998	Rosetta	chi2
281	28.909088	Rosetta	chi2
282	27.586205	Rosetta	chi2
283	41.111107	Rosetta	chi2
284	28.148148	Rosetta	chi2
285	27.906975	Rosetta	chi2
286	16.666666	Rosetta	chi2
287	37.692303	Rosetta	chi2
288	34.333332	Rosetta	chi2
289	96.66659	Rosetta	chi2
290	49.999992	Rosetta	chi2
291	18.92857	Rosetta	chi2
292	14.576271	Rosetta	chi2
293	28.043478	Rosetta	chi2
294	31.16883	Rosetta	chi2
295	35.652176	Rosetta	chi2
296	41.999973	Rosetta	chi2
297	17.999987	Rosetta	chi2
298	49.0	Rosetta	chi2
299	45.999996	Rosetta	chi2
300	37.23404	Rosetta	chi2
301	35.3125	Rosetta	chi2
302	55.762707	Rosetta	chi2
303	62.894737	Rosetta	chi2
304	72.22222	LigandMPNNwo	chi2
305	73.28869	LigandMPNNwo	chi2
306	73.27586	LigandMPNNwo	chi2
307	70.014046	LigandMPNNwo	chi2
308	60.416668	LigandMPNNwo	chi2
309	30.833334	LigandMPNNwo	chi2
310	73.29545	LigandMPNNwo	chi2
311	66.229836	LigandMPNNwo	chi2
312	60.96311	LigandMPNNwo	chi2
313	42.219387	LigandMPNNwo	chi2
314	56.249977	LigandMPNNwo	chi2
315	60.624973	LigandMPNNwo	chi2
316	58.74998	LigandMPNNwo	chi2
317	58.854156	LigandMPNNwo	chi2
318	35.833332	LigandMPNNwo	chi2
319	50.148808	LigandMPNNwo	chi2
320	31.347656	LigandMPNNwo	chi2
321	28.846151	LigandMPNNwo	chi2
322	3.124999	LigandMPNNwo	chi2
323	21.87499	LigandMPNNwo	chi2
324	56.25	LigandMPNNwo	chi2
325	43.95833	LigandMPNNwo	chi2
326	55.892857	LigandMPNNwo	chi2
327	18.749996	LigandMPNNwo	chi2
328	50.694443	LigandMPNNwo	chi2
329	44.622093	LigandMPNNwo	chi2
330	58.124996	LigandMPNNwo	chi2
331	47.629303	LigandMPNNwo	chi2
332	61.93181	LigandMPNNwo	chi2
333	63.443398	LigandMPNNwo	chi2
334	61.987705	LigandMPNNwo	chi2
335	0.0	LigandMPNNwo	chi2
336	57.17593	LigandMPNNwo	chi2
337	44.79166	LigandMPNNwo	chi2
338	87.49994	LigandMPNNwo	chi2
339	66.14579	LigandMPNNwo	chi2
340	47.635124	LigandMPNNwo	chi2
341	53.12498	LigandMPNNwo	chi2
342	28.75	LigandMPNNwo	chi2
343	63.10484	LigandMPNNwo	chi2
344	54.719387	LigandMPNNwo	chi2
345	44.687492	LigandMPNNwo	chi2
346	43.249996	LigandMPNNwo	chi2
347	45.357143	LigandMPNNwo	chi2
348	60.416634	LigandMPNNwo	chi2
349	49.715904	LigandMPNNwo	chi2
350	42.2619	LigandMPNNwo	chi2
351	38.146553	LigandMPNNwo	chi2
352	44.687496	LigandMPNNwo	chi2
353	56.25	LigandMPNNwo	chi2
354	38.75	LigandMPNNwo	chi2
355	64.96212	LigandMPNNwo	chi2
356	39.0625	LigandMPNNwo	chi2
357	49.77272	LigandMPNNwo	chi2
358	51.508617	LigandMPNNwo	chi2
359	57.4074	LigandMPNNwo	chi2
360	35.300926	LigandMPNNwo	chi2
361	34.88372	LigandMPNNwo	chi2
362	56.249992	LigandMPNNwo	chi2
363	31.49038	LigandMPNNwo	chi2
364	56.25	LigandMPNNwo	chi2
365	66.66661	LigandMPNNwo	chi2
366	49.999992	LigandMPNNwo	chi2
367	25.446426	LigandMPNNwo	chi2
368	13.665253	LigandMPNNwo	chi2
369	47.282608	LigandMPNNwo	chi2
370	34.902596	LigandMPNNwo	chi2
371	44.74638	LigandMPNNwo	chi2
372	34.999977	LigandMPNNwo	chi2
373	28.749979	LigandMPNNwo	chi2
374	63.75	LigandMPNNwo	chi2
375	60.9375	LigandMPNNwo	chi2
376	53.856384	LigandMPNNwo	chi2
377	48.242184	LigandMPNNwo	chi2
378	55.29661	LigandMPNNwo	chi2
379	42.763157	LigandMPNNwo	chi2
380	71.59722	LigandMPNN	chi2
381	72.172615	LigandMPNN	chi2
382	73.27586	LigandMPNN	chi2
383	69.5927	LigandMPNN	chi2
384	61.805557	LigandMPNN	chi2
385	33.749996	LigandMPNN	chi2
386	73.29545	LigandMPNN	chi2
387	69.758064	LigandMPNN	chi2
388	66.18852	LigandMPNN	chi2
389	50.382656	LigandMPNN	chi2
390	64.06248	LigandMPNN	chi2
391	64.99998	LigandMPNN	chi2
392	65.31248	LigandMPNN	chi2
393	62.760406	LigandMPNN	chi2
394	32.708332	LigandMPNN	chi2
395	51.19048	LigandMPNN	chi2
396	31.445312	LigandMPNN	chi2
397	28.124996	LigandMPNN	chi2
398	4.6874986	LigandMPNN	chi2
399	30.208319	LigandMPNN	chi2
400	52.728874	LigandMPNN	chi2
401	49.166664	LigandMPNN	chi2
402	48.392857	LigandMPNN	chi2
403	23.124998	LigandMPNN	chi2
404	48.61111	LigandMPNN	chi2
405	59.738373	LigandMPNN	chi2
406	75.875	LigandMPNN	chi2
407	49.784477	LigandMPNN	chi2
408	64.20453	LigandMPNN	chi2
409	62.38208	LigandMPNN	chi2
410	64.85656	LigandMPNN	chi2
411	0.0	LigandMPNN	chi2
412	59.02778	LigandMPNN	chi2
413	52.083324	LigandMPNN	chi2
414	81.24994	LigandMPNN	chi2
415	66.14579	LigandMPNN	chi2
416	55.574314	LigandMPNN	chi2
417	69.27081	LigandMPNN	chi2
418	37.083332	LigandMPNN	chi2
419	62.701614	LigandMPNN	chi2
420	65.17857	LigandMPNN	chi2
421	56.874992	LigandMPNN	chi2
422	54.249996	LigandMPNN	chi2
423	46.964283	LigandMPNN	chi2
424	63.541634	LigandMPNN	chi2
425	42.04545	LigandMPNN	chi2
426	40.178566	LigandMPNN	chi2
427	35.344826	LigandMPNN	chi2
428	51.562492	LigandMPNN	chi2
429	63.194435	LigandMPNN	chi2
430	40.0	LigandMPNN	chi2
431	64.393936	LigandMPNN	chi2
432	36.979164	LigandMPNN	chi2
433	60.454536	LigandMPNN	chi2
434	63.36206	LigandMPNN	chi2
435	68.287025	LigandMPNN	chi2
436	38.194447	LigandMPNN	chi2
437	33.720932	LigandMPNN	chi2
438	52.430553	LigandMPNN	chi2
439	33.173073	LigandMPNN	chi2
440	64.479164	LigandMPNN	chi2
441	66.66661	LigandMPNN	chi2
442	49.999992	LigandMPNN	chi2
443	28.45982	LigandMPNN	chi2
444	17.055084	LigandMPNN	chi2
445	47.69022	LigandMPNN	chi2
446	34.253246	LigandMPNN	chi2
447	45.018116	LigandMPNN	chi2
448	35.624973	LigandMPNN	chi2
449	23.74998	LigandMPNN	chi2
450	65.416664	LigandMPNN	chi2
451	62.96875	LigandMPNN	chi2
452	56.117023	LigandMPNN	chi2
453	48.04687	LigandMPNN	chi2
454	66.843216	LigandMPNN	chi2
455	53.125	LigandMPNN	chi2
