# Supplementary material for: Atomic context-conditioned protein sequence design using LigandMPNN
Source: Nat Methods. 2025 Mar 28;22(4):717–23. doi: 10.1038/s41592-025-02626-1 (PMC11978504; doi:10.1038/s41592-025-02626-1)
Supplement: Supplementary file 5 — Fluorescence polarization raw data. [file 41592_2025_2626_MOESM5_ESM.zip]

Archive with 4 entries (4 files):
- 231113_CHD_B9_rosettaRedesign.opju
- __MACOSX/._231113_CHD_B9_rosettaRedesign.opju
- CHD-B9_CHDfl_FP.opju
- __MACOSX/._CHD-B9_CHDfl_FP.opju
